# Supplementary material for: Crystal structure of bis­[S-hexyl 3-(4-methyl­benzyl­idene)di­thio­carbazato-κ2 N 3,S]nickel(II)
Source: Acta Crystallogr E Crystallogr Commun. 2015 Jan 14;71(Pt 2):m26–7. doi: 10.1107/S2056989015000328 (PMC4384570; doi:10.1107/S2056989015000328)
Supplement: Supplementary file 1 [file e-71-00m26-sup1.cif]

##############################################################################
#                                                                            #
# This CIF contains the data in a paper accepted for publication in          #
# Acta Crystallographica Section E. It conforms to the requirements of       #
# Notes for Authors for Acta Crystallographica Section E, and has been       #
# peer reviewed under the auspices of the IUCr Commission on Journals.       #
#                                                                            #
# Full details of the Crystallographic Information File format               #
# are given in the paper "The Crystallographic Information File (CIF):       #
# a New Standard Archive File for Crystallography" by S. R. Hall, F. H.      #
# Allen and I. D. Brown [Acta Cryst. (1991), A47, 655-685].                  #
#                                                                            #
# The current version of the core CIF dictionary is obtainable from          #
# ftp://ftp.iucr.org/pub/cif_core.dic.                                       #
#                                                                            #
# Software is freely available for graphical display of the structure(s)     #
# in this CIF. For information consult the CIF software page                 #
# http://www.iucr.org/resources/cif/software.                                #
#                                                                            #
# This file may be used for bona fide research purposes within the           #
# scientific community so long as proper attribution is given to the journal # 
# article from which it was obtained.                                        #
#                                                                            #
##############################################################################
data_General
_audit_creation_method     'by CrystalStructure 4.0'
_journal_date_recd_electronic     2015-01-02
_journal_date_accepted     2015-01-07
_journal_name_full     'Acta Crystallographica, Section E'
_journal_year     2015
_journal_volume     71
_journal_issue      2
_journal_page_first     m26
_journal_page_last     m27
_journal_paper_category     HM
_journal_paper_doi     10.1107/S2056989015000328
_journal_coeditor_code     DS2244
_publ_contact_author_name     'Begum M. S.'
_publ_contact_author_address
;
Department of Chemistry, Rajshahi University, Rajshahi 6205,
Bangladesh
;
_publ_contact_author_email     'sabina_sust@yahoo.com'
_publ_contact_author_fax     '+88-0721-750064'
_publ_contact_author_phone     '+88-0721-760035'
_publ_section_title
;
Crystal structure of bis[<i>S</i>-hexyl
3-(4-methylbenzylidene)dithiocarbazato-\k^2^<i>N</i>^3^,<i>S</i>]nickel(II)
;
loop_
    _publ_author_name
    _publ_author_footnote
    _publ_author_address
    'Howlader, M. B. H.' .
;
Department of Chemistry, Rajshahi University, Rajshahi-6205,
Bangladesh
;
    'Begum, M. S.' .
;
Department of Chemistry, Rajshahi University, Rajshahi-6205,
Bangladesh
;
    'Sheikh, M. C.' .
;
Department of Applied Chemistry, Faculty of Engineering, University of Toyama,
3190 Gofuku, Toyama 930-8555,
Japan
;
    'R. Miyatake' .
;
Center for Environmental Conservation and Research Safety,
University of Toyama, 3190 Gofuku, Toyama 930-8555,
Japan
;
    'E. Zangrando' .
;
Department of Chemical and Pharmaceutical Sciences, via Giorgieri 1,
34127 Trieste,
Italy
;
data_I
_chemical_name_systematic
;
Bis[<i>S</i>-hexyl
3-(4-methylbenzylidene)dithiocarbazato-\k^2^<i>N</i>^3^,<i>S</i>]nickel(II)
;
_chemical_formula_moiety     'C30 H42 N4 Ni S4'
_chemical_formula_sum     'C30 H42 N4 Ni S4'
_chemical_formula_iupac     '[Ni (C15 H21 N2 S2)2]'
_chemical_formula_weight     645.62
_chemical_melting_point     ?
_symmetry_cell_setting     triclinic
_symmetry_space_group_name_H-M     'P -1'
_symmetry_space_group_name_Hall     '-P 1'
loop_
    _symmetry_equiv_pos_site_id
    _symmetry_equiv_pos_as_xyz
    1 '+X,+Y,+Z'
    2 '-X,-Y,-Z'
_cell_length_a     4.6738(3)
_cell_length_b     10.5132(5)
_cell_length_c     16.4789(8)
_cell_angle_alpha     86.522(3)
_cell_angle_beta     84.850(3)
_cell_angle_gamma     79.057(3)
_cell_volume     791.00(7)
_cell_formula_units_Z     1
_cell_measurement_reflns_used     5923
_cell_measurement_theta_min     4.29
_cell_measurement_theta_max     68.18
_cell_measurement_temperature     173
_exptl_crystal_description     platelet
_exptl_crystal_colour     brown
_exptl_crystal_size_max     0.370
_exptl_crystal_size_mid     0.080
_exptl_crystal_size_min     0.020
_exptl_crystal_density_diffrn     1.355
_exptl_crystal_density_meas     ?
_exptl_crystal_density_method     'not measured'
_exptl_crystal_F_000     342.00
_exptl_absorpt_coefficient_mu     3.547
_exptl_absorpt_correction_type     multi-scan
_exptl_absorpt_process_details
;
(ABSCOR; Rigaku, 1995)
;
_exptl_absorpt_correction_T_min     0.615
_exptl_absorpt_correction_T_max     0.932
_diffrn_ambient_temperature     173
_diffrn_radiation_type     'Cu K\a'
_diffrn_radiation_wavelength     1.54187
_diffrn_measurement_device_type     'Rigaku R-AXIS RAPID'
_diffrn_measurement_method     \w
_diffrn_detector_area_resol_mean     10.000
_diffrn_reflns_number     9100
_diffrn_reflns_av_R_equivalents     0.0744
_diffrn_reflns_theta_max     68.22
_diffrn_reflns_theta_full     68.23
_diffrn_measured_fraction_theta_max     0.979
_diffrn_measured_fraction_theta_full     0.980
_diffrn_reflns_limit_h_min     -5
_diffrn_reflns_limit_h_max     5
_diffrn_reflns_limit_k_min     -12
_diffrn_reflns_limit_k_max     12
_diffrn_reflns_limit_l_min     -19
_diffrn_reflns_limit_l_max     19
_diffrn_standards_number     0
_diffrn_standards_interval_count     .
_diffrn_standards_decay_%     ?
_refine_special_details
;
Refinement was performed using all reflections. The weighted <i>R</i>-factor
(<i>wR</i>) and goodness of fit (<i>S</i>) are based on <i>F</i>^2^.
<i>R</i>-factor (gt) are based on <i>F</i>. The threshold expression of
<i>F</i>^2^ > 2.0 \s(<i>F</i>^2^) is used only for calculating <i>R</i>-factor
(gt).
;
_reflns_number_total     2834
_reflns_number_gt     2029
_reflns_threshold_expression     F^2^>2\s(F^2^)
_refine_ls_structure_factor_coef     Fsqd
_refine_ls_R_factor_all     0.0898
_refine_ls_R_factor_gt     0.0708
_refine_ls_wR_factor_gt     0.2006
_refine_ls_wR_factor_ref     0.2181
_refine_ls_goodness_of_fit_ref     1.085
_refine_ls_number_reflns     2834
_refine_ls_number_parameters     180
_refine_ls_number_restraints     0
_refine_ls_hydrogen_treatment     constr
_refine_ls_weighting_scheme     calc
_refine_ls_weighting_details
                      'w=1/[\s^2^(Fo^2^)+(0.1314P)^2^] where P=(Fo^2^+2Fc^2^)/3'
_atom_sites_solution_hydrogens     geom
_atom_sites_solution_primary     direct
_atom_sites_solution_secondary     difmap
_refine_ls_shift/su_max     0.000
_refine_diff_density_max     0.982
_refine_diff_density_min     -0.351
_refine_ls_extinction_method     none
_refine_ls_extinction_coef     ?
loop_
    _atom_type_symbol
    _atom_type_description
    _atom_type_scat_dispersion_real
    _atom_type_scat_dispersion_imag
    _atom_type_scat_source
    'C' 'C' 0.0181 0.0091
;
International Tables for Crystallography
(1992, Vol. C, Tables 4.2.6.8 and 6.1.1.4)
;
    'H' 'H' 0.0000 0.0000
;
International Tables for Crystallography
(1992, Vol. C, Table 6.1.1.4)
;
    'N' 'N' 0.0311 0.0180
;
International Tables for Crystallography
(1992, Vol. C, Tables 4.2.6.8 and 6.1.1.4)
;
    'Ni' 'Ni' -3.0029 0.5091
;
International Tables for Crystallography
(1992, Vol. C, Tables 4.2.6.8 and 6.1.1.4)
;
    'S' 'S' 0.3331 0.5567
;
International Tables for Crystallography
(1992, Vol. C, Tables 4.2.6.8 and 6.1.1.4)
;
_computing_data_collection
;
RAPID-AUTO (Rigaku, 2001)
;
_computing_cell_refinement
;
RAPID-AUTO (Rigaku, 2001)
;
_computing_data_reduction
;
RAPID-AUTO (Rigaku, 2001)
;
_computing_structure_solution
;
SIR92 (Altomare <i>et al.</i>,  1994)
;
_computing_structure_refinement
;
SHELXL97 (Sheldrick, 2008)
;
_computing_molecular_graphics
;
CrystalStructure (Rigaku, 2010)
;
_computing_publication_material
;
CrystalStructure (Rigaku, 2010)
;
loop_
    _atom_site_type_symbol
    _atom_site_label
    _atom_site_fract_x
    _atom_site_fract_y
    _atom_site_fract_z
    _atom_site_U_iso_or_equiv
    _atom_site_adp_type
    _atom_site_calc_flag
    _atom_site_occupancy
    _atom_site_disorder_assembly
    _atom_site_disorder_group
    Ni Ni 1.0000 1.0000 1.0000 0.0372(4) Uani d 1 . .
    S S1 1.1112(3) 0.83443(10) 0.92242(6) 0.0516(4) Uani d 1 . .
    S S2 1.4585(2) 0.80909(9) 0.76635(6) 0.0479(4) Uani d 1 . .
    N N1 0.7454(7) 0.9180(3) 1.07644(18) 0.0365(8) Uani d 1 . .
    N N2 1.3765(7) 1.0201(3) 0.85050(18) 0.0405(8) Uani d 1 . .
    C C1 -0.0675(10) 0.4837(4) 1.2473(3) 0.0514(11) Uani d 1 . .
    H H1A -0.0056 0.4630 1.3025 0.077 Uiso calc 1 . .
    H H1B -0.0491 0.4035 1.2184 0.077 Uiso calc 1 . .
    H H1C -0.2717 0.5288 1.2503 0.077 Uiso calc 1 . .
    C C2 0.1222(9) 0.5695(4) 1.2022(2) 0.0420(10) Uani d 1 . .
    C C3 0.1476(9) 0.6854(4) 1.2321(3) 0.0489(11) Uani d 1 . .
    H H3 0.0431 0.7105 1.2825 0.059 Uiso calc 1 . .
    C C4 0.3184(9) 0.7676(4) 1.1923(2) 0.0455(10) Uani d 1 . .
    H H4 0.3281 0.8471 1.2154 0.055 Uiso calc 1 . .
    C C5 0.4769(8) 0.7344(4) 1.1181(2) 0.0390(9) Uani d 1 . .
    C C6 0.4513(10) 0.6168(4) 1.0883(3) 0.0522(12) Uani d 1 . .
    H H6 0.5555 0.5913 1.0380 0.063 Uiso calc 1 . .
    C C7 0.2807(10) 0.5349(4) 1.1288(2) 0.0511(11) Uani d 1 . .
    H H7 0.2718 0.4547 1.1063 0.061 Uiso calc 1 . .
    C C8 0.6638(9) 0.8089(4) 1.0680(2) 0.0418(10) Uani d 1 . .
    H H8 0.7429 0.7691 1.0186 0.050 Uiso calc 1 . .
    C C9 1.3189(8) 0.9071(4) 0.8487(2) 0.0370(9) Uani d 1 . .
    C C10 1.6632(9) 0.9110(4) 0.7013(3) 0.0469(11) Uani d 1 . .
    H H10A 1.7787 0.9530 0.7355 0.056 Uiso calc 1 . .
    H H10B 1.8022 0.8559 0.6632 0.056 Uiso calc 1 . .
    C C11 1.4718(9) 1.0153(4) 0.6522(2) 0.0463(10) Uani d 1 . .
    H H11A 1.3404 1.0736 0.6903 0.056 Uiso calc 1 . .
    H H11B 1.3482 0.9738 0.6203 0.056 Uiso calc 1 . .
    C C12 1.6461(9) 1.0959(4) 0.5943(2) 0.0467(10) Uani d 1 . .
    H H12A 1.7684 1.1383 0.6262 0.056 Uiso calc 1 . .
    H H12B 1.7784 1.0378 0.5563 0.056 Uiso calc 1 . .
    C C13 1.4508(9) 1.1991(4) 0.5453(2) 0.0488(11) Uani d 1 . .
    H H13A 1.3236 1.1563 0.5154 0.059 Uiso calc 1 . .
    H H13B 1.3227 1.2580 0.5837 0.059 Uiso calc 1 . .
    C C14 1.6143(10) 1.2790(4) 0.4849(3) 0.0545(12) Uani d 1 . .
    H H14A 1.7445 1.2204 0.4468 0.065 Uiso calc 1 . .
    H H14B 1.7386 1.3235 0.5147 0.065 Uiso calc 1 . .
    C C15 1.4131(11) 1.3796(5) 0.4361(3) 0.0670(14) Uani d 1 . .
    H H15A 1.3058 1.3358 0.4015 0.100 Uiso calc 1 . .
    H H15B 1.5293 1.4337 0.4019 0.100 Uiso calc 1 . .
    H H15C 1.2742 1.4342 0.4735 0.100 Uiso calc 1 . .
loop_
    _atom_site_aniso_label
    _atom_site_aniso_U_11
    _atom_site_aniso_U_22
    _atom_site_aniso_U_33
    _atom_site_aniso_U_12
    _atom_site_aniso_U_13
    _atom_site_aniso_U_23
    Ni 0.0441(7) 0.0337(6) 0.0351(5) -0.0150(4) 0.0033(4) 0.0027(4)
    S1 0.0706(9) 0.0392(6) 0.0472(6) -0.0254(6) 0.0172(6) -0.0036(5)
    S2 0.0571(8) 0.0331(6) 0.0520(6) -0.0121(5) 0.0142(5) -0.0052(4)
    N1 0.044(2) 0.0325(16) 0.0337(16) -0.0097(15) 0.0010(14) -0.0006(13)
    N2 0.045(2) 0.0378(18) 0.0370(17) -0.0105(16) 0.0085(15) 0.0032(14)
    C1 0.047(3) 0.047(2) 0.061(3) -0.016(2) -0.001(2) 0.013(2)
    C2 0.034(2) 0.042(2) 0.050(2) -0.0104(18) -0.0010(18) 0.0111(18)
    C3 0.051(3) 0.044(2) 0.051(2) -0.013(2) 0.016(2) -0.0023(19)
    C4 0.053(3) 0.034(2) 0.049(2) -0.015(2) 0.012(2) -0.0064(17)
    C5 0.040(2) 0.039(2) 0.038(2) -0.0142(18) 0.0024(18) 0.0049(16)
    C6 0.071(3) 0.045(2) 0.044(2) -0.027(2) 0.013(2) -0.0083(19)
    C7 0.068(3) 0.043(2) 0.048(2) -0.027(2) 0.004(2) -0.0037(18)
    C8 0.050(3) 0.044(2) 0.0337(19) -0.017(2) 0.0048(18) -0.0028(16)
    C9 0.036(2) 0.037(2) 0.036(2) -0.0065(18) 0.0024(17) 0.0012(16)
    C10 0.049(3) 0.039(2) 0.050(2) -0.010(2) 0.016(2) -0.0037(18)
    C11 0.050(3) 0.044(2) 0.045(2) -0.014(2) 0.007(2) -0.0020(18)
    C12 0.048(3) 0.043(2) 0.049(2) -0.016(2) 0.009(2) -0.0037(18)
    C13 0.051(3) 0.050(2) 0.047(2) -0.017(2) 0.007(2) -0.0016(19)
    C14 0.061(3) 0.047(2) 0.056(3) -0.019(2) 0.011(2) -0.001(2)
    C15 0.079(4) 0.061(3) 0.063(3) -0.026(3) 0.001(3) 0.007(2)
_geom_special_details
;
;
loop_
    _geom_bond_atom_site_label_1
    _geom_bond_atom_site_label_2
    _geom_bond_site_symmetry_2
    _geom_bond_distance
    _geom_bond_publ_flag
    Ni N1 . 1.933(3) yes
    Ni N1 2_777 1.933(3) yes
    Ni S1 . 2.1775(10) yes
    Ni S1 2_777 2.1775(10) yes
    S1 C9 . 1.720(4) yes
    S2 C9 . 1.757(4) yes
    S2 C10 . 1.811(4) yes
    N1 C8 . 1.294(5) yes
    N1 N2 2_777 1.425(4) yes
    N2 C9 . 1.269(5) yes
    N2 N1 2_777 1.425(4) yes
    C1 C2 . 1.501(5) yes
    C1 H1A . 0.9800 no
    C1 H1B . 0.9800 no
    C1 H1C . 0.9800 no
    C2 C3 . 1.371(6) yes
    C2 C7 . 1.391(6) yes
    C3 C4 . 1.383(5) yes
    C3 H3 . 0.9500 no
    C4 C5 . 1.399(5) yes
    C4 H4 . 0.9500 no
    C5 C6 . 1.387(5) yes
    C5 C8 . 1.452(5) yes
    C6 C7 . 1.385(5) yes
    C6 H6 . 0.9500 no
    C7 H7 . 0.9500 no
    C8 H8 . 0.9500 no
    C10 C11 . 1.519(5) yes
    C10 H10A . 0.9900 no
    C10 H10B . 0.9900 no
    C11 C12 . 1.521(5) yes
    C11 H11A . 0.9900 no
    C11 H11B . 0.9900 no
    C12 C13 . 1.521(6) yes
    C12 H12A . 0.9900 no
    C12 H12B . 0.9900 no
    C13 C14 . 1.513(5) yes
    C13 H13A . 0.9900 no
    C13 H13B . 0.9900 no
    C14 C15 . 1.517(6) yes
    C14 H14A . 0.9900 no
    C14 H14B . 0.9900 no
    C15 H15A . 0.9800 no
    C15 H15B . 0.9800 no
    C15 H15C . 0.9800 no
loop_
    _geom_angle_atom_site_label_1
    _geom_angle_atom_site_label_2
    _geom_angle_atom_site_label_3
    _geom_angle_site_symmetry_1
    _geom_angle_site_symmetry_3
    _geom_angle
    _geom_angle_publ_flag
    N1 Ni N1 . 2_777 180.00(14) yes
    N1 Ni S1 . . 93.96(9) yes
    N1 Ni S1 2_777 . 86.04(9) yes
    N1 Ni S1 . 2_777 86.04(9) yes
    N1 Ni S1 2_777 2_777 93.96(9) yes
    S1 Ni S1 . 2_777 180.0 yes
    C9 S1 Ni . . 95.86(13) yes
    C9 S2 C10 . . 103.09(19) yes
    C8 N1 N2 . 2_777 113.8(3) yes
    C8 N1 Ni . . 126.3(3) yes
    N2 N1 Ni 2_777 . 119.9(2) yes
    C9 N2 N1 . 2_777 111.9(3) yes
    C2 C1 H1A . . 109.5 no
    C2 C1 H1B . . 109.5 no
    H1A C1 H1B . . 109.5 no
    C2 C1 H1C . . 109.5 no
    H1A C1 H1C . . 109.5 no
    H1B C1 H1C . . 109.5 no
    C3 C2 C7 . . 117.1(4) yes
    C3 C2 C1 . . 121.3(4) yes
    C7 C2 C1 . . 121.7(4) yes
    C2 C3 C4 . . 123.0(4) yes
    C2 C3 H3 . . 118.5 no
    C4 C3 H3 . . 118.5 no
    C3 C4 C5 . . 120.4(4) yes
    C3 C4 H4 . . 119.8 no
    C5 C4 H4 . . 119.8 no
    C6 C5 C4 . . 116.3(3) yes
    C6 C5 C8 . . 116.0(3) yes
    C4 C5 C8 . . 127.8(4) yes
    C7 C6 C5 . . 122.9(4) yes
    C7 C6 H6 . . 118.6 no
    C5 C6 H6 . . 118.6 no
    C6 C7 C2 . . 120.3(4) yes
    C6 C7 H7 . . 119.9 no
    C2 C7 H7 . . 119.9 no
    N1 C8 C5 . . 133.6(4) yes
    N1 C8 H8 . . 113.2 no
    C5 C8 H8 . . 113.2 no
    N2 C9 S1 . . 125.9(3) yes
    N2 C9 S2 . . 120.3(3) yes
    S1 C9 S2 . . 113.9(2) yes
    C11 C10 S2 . . 113.5(3) yes
    C11 C10 H10A . . 108.9 no
    S2 C10 H10A . . 108.9 no
    C11 C10 H10B . . 108.9 no
    S2 C10 H10B . . 108.9 no
    H10A C10 H10B . . 107.7 no
    C10 C11 C12 . . 113.2(3) yes
    C10 C11 H11A . . 108.9 no
    C12 C11 H11A . . 108.9 no
    C10 C11 H11B . . 108.9 no
    C12 C11 H11B . . 108.9 no
    H11A C11 H11B . . 107.8 no
    C13 C12 C11 . . 112.4(3) yes
    C13 C12 H12A . . 109.1 no
    C11 C12 H12A . . 109.1 no
    C13 C12 H12B . . 109.1 no
    C11 C12 H12B . . 109.1 no
    H12A C12 H12B . . 107.9 no
    C14 C13 C12 . . 114.4(4) yes
    C14 C13 H13A . . 108.7 no
    C12 C13 H13A . . 108.7 no
    C14 C13 H13B . . 108.7 no
    C12 C13 H13B . . 108.7 no
    H13A C13 H13B . . 107.6 no
    C13 C14 C15 . . 113.0(4) yes
    C13 C14 H14A . . 109.0 no
    C15 C14 H14A . . 109.0 no
    C13 C14 H14B . . 109.0 no
    C15 C14 H14B . . 109.0 no
    H14A C14 H14B . . 107.8 no
    C14 C15 H15A . . 109.5 no
    C14 C15 H15B . . 109.5 no
    H15A C15 H15B . . 109.5 no
    C14 C15 H15C . . 109.5 no
    H15A C15 H15C . . 109.5 no
    H15B C15 H15C . . 109.5 no
loop_
    _geom_torsion_atom_site_label_1
    _geom_torsion_atom_site_label_2
    _geom_torsion_atom_site_label_3
    _geom_torsion_atom_site_label_4
    _geom_torsion_site_symmetry_1
    _geom_torsion_site_symmetry_2
    _geom_torsion_site_symmetry_3
    _geom_torsion_site_symmetry_4
    _geom_torsion
    _geom_torsion_publ_flag
    C7 C2 C3 C4 . . . . 0.8(6) no
    C1 C2 C3 C4 . . . . -179.6(4) no
    C2 C3 C4 C5 . . . . -0.2(7) no
    C3 C4 C5 C6 . . . . 0.0(6) no
    C3 C4 C5 C8 . . . . 179.5(4) no
    C4 C5 C6 C7 . . . . -0.2(7) no
    C8 C5 C6 C7 . . . . -179.8(4) no
    C5 C6 C7 C2 . . . . 0.8(7) no
    C3 C2 C7 C6 . . . . -1.0(6) no
    C1 C2 C7 C6 . . . . 179.3(4) no
    N2 N1 C8 C5 2_777 . . . -1.2(7) no
    Ni N1 C8 C5 . . . . -179.8(3) no
    C6 C5 C8 N1 . . . . -177.7(4) no
    C4 C5 C8 N1 . . . . 2.7(8) no
    N1 N2 C9 S1 2_777 . . . 1.8(5) no
    N1 N2 C9 S2 2_777 . . . -177.5(2) no
    Ni S1 C9 N2 . . . . 2.5(4) no
    Ni S1 C9 S2 . . . . -178.24(18) no
    C10 S2 C9 N2 . . . . -0.4(4) no
    C10 S2 C9 S1 . . . . -179.8(2) no
    C9 S2 C10 C11 . . . . -77.3(3) no
    S2 C10 C11 C12 . . . . -176.9(3) no
    C10 C11 C12 C13 . . . . 179.6(3) no
    C11 C12 C13 C14 . . . . -178.2(3) no
    C12 C13 C14 C15 . . . . 179.1(4) no
