# Supplementary material for: Crystal structure of bis­[S-hexyl 3-(4-methyl­benzyl­idene)di­thio­carbazato-κ2 N 3,S]nickel(II)
Source: Acta Crystallogr E Crystallogr Commun. 2015 Jan 14;71(Pt 2):m26–7. doi: 10.1107/S2056989015000328 (PMC4384570; doi:10.1107/S2056989015000328)
Supplement: Supplementary file 2 [file e-71-00m26-Isup2.hkl]

#
# h,k,l, Fc-squared, Fo-squared, sigma(Fo-squared), status flag
#
data_I
_shelx_title ' SH038 in space group P -1'
_shelx_refln_list_code          4
_shelx_F_calc_maximum      147.98
_exptl_crystal_F_000       342.00
_reflns_d_resolution_high  0.8302

loop_
 _space_group_symop_operation_xyz
 'x, y, z'
 '-x, -y, -z'

_cell_length_a     4.6738
_cell_length_b    10.5132
_cell_length_c    16.4789
_cell_angle_alpha  86.522
_cell_angle_beta   84.850
_cell_angle_gamma  79.057

_shelx_F_squared_multiplier     1.000

loop_
 _refln_index_h
 _refln_index_k
 _refln_index_l
 _refln_F_squared_calc
 _refln_F_squared_meas
 _refln_F_squared_sigma
 _refln_observed_status
   1   0   0       2607.67       2606.22        64.99 o
   2   0   0        661.17        633.07        14.64 o
   3   0   0         56.85         63.70        11.71 o
   4   0   0          0.01         -0.42         2.56 o
   5   0   0         24.82         19.32        11.20 o
  -5   1   0          2.01         -0.42         8.36 o
  -4   1   0         56.14         69.72         9.82 o
  -3   1   0          7.82          6.09         3.07 o
  -2   1   0          9.08          8.04         3.35 o
  -1   1   0       1944.45       2138.85        62.98 o
   0   1   0       4402.18       6570.04       198.53 o
   1   1   0        358.82        368.57        10.45 o
   2   1   0        395.27        373.51         9.22 o
   3   1   0       1264.19       1372.53        55.90 o
   4   1   0          3.10          4.02         3.87 o
   5   1   0          7.72          7.74        10.69 o
  -5   2   0         10.18          0.85         3.60 o
  -4   2   0         19.96         28.01         7.14 o
  -3   2   0        116.88        121.73        15.64 o
  -2   2   0          3.50          5.75         0.82 o
  -1   2   0       1573.42       1687.04        40.70 o
   0   2   0         39.89         90.85         6.74 o
   1   2   0       1388.24       1389.09        43.49 o
   2   2   0          1.24          0.70         0.33 o
   3   2   0       1189.19       1191.89        62.97 o
   4   2   0         43.22         46.86         5.73 o
   5   2   0         27.29         29.12         6.66 o
  -5   3   0         83.24         55.83        10.98 o
  -4   3   0          0.11         32.02        21.38 o
  -3   3   0        113.19        167.32        20.77 o
  -2   3   0         10.47          7.02         1.49 o
  -1   3   0        240.01        205.36         5.38 o
   0   3   0        601.88        583.70        25.59 o
   1   3   0         37.71         40.14         3.42 o
   2   3   0        586.44        618.70        18.81 o
   3   3   0        203.69        164.14        13.80 o
   4   3   0        171.37        166.87        14.12 o
   5   3   0         57.78         62.45         7.21 o
  -4   4   0         25.58         41.83        16.52 o
  -3   4   0        184.67        225.40        24.17 o
  -2   4   0        607.94        515.88        16.71 o
  -1   4   0        390.02        387.97        12.77 o
   0   4   0        417.79        422.37        25.98 o
   1   4   0        200.58        290.69         8.66 o
   2   4   0         75.55         68.19         3.44 o
   3   4   0          0.49          1.25         1.23 o
   4   4   0        175.84        170.91        12.59 o
   5   4   0          1.28          1.08         1.55 o
  -4   5   0          3.05         26.25        26.23 o
  -3   5   0          3.66        402.45       257.72 o
  -2   5   0       1247.85       1142.96       126.93 o
  -1   5   0         13.83         19.33         2.43 o
   0   5   0       1314.53       1210.03        33.40 o
   1   5   0        248.68        364.94        10.82 o
   2   5   0        866.38        840.73        22.93 o
   3   5   0        204.27        180.17        10.14 o
   4   5   0         89.32         84.71        11.16 o
   5   5   0          3.46          1.34         1.44 o
  -4   6   0         13.38          8.65         9.83 o
  -3   6   0          5.20         22.02         8.88 o
  -2   6   0        372.86        429.39        31.61 o
  -1   6   0        786.73        898.69        39.79 o
   0   6   0        587.29        493.40        14.23 o
   1   6   0         82.43         48.59         3.06 o
   2   6   0        971.22        893.00        35.87 o
   3   6   0         78.55         64.32         6.36 o
   4   6   0          9.16         12.05         4.05 o
   5   6   0         28.88         25.43        15.69 o
  -4   7   0          0.82          0.00        10.61 o
  -3   7   0         14.12         54.63        28.38 o
  -2   7   0          6.22         49.77        20.89 o
  -1   7   0        191.09        201.20        10.84 o
   0   7   0         25.77         24.09         5.82 o
   1   7   0       1109.58        953.38        67.23 o
   2   7   0       1077.07        950.79        73.69 o
   3   7   0         55.03         47.43         6.11 o
   4   7   0         14.34         12.74         4.50 o
   5   7   0         38.17         55.44        13.68 o
  -3   8   0         37.89         54.29        10.63 o
  -2   8   0         14.11         11.49         8.59 o
  -1   8   0         29.61         26.98         3.52 o
   0   8   0         40.78         47.78         9.07 o
   1   8   0        125.63        104.74        12.42 o
   2   8   0        421.93        407.82        18.24 o
   3   8   0        439.88        369.89        53.66 o
   4   8   0         20.53         19.88         4.62 o
  -3   9   0         98.60        106.63        13.56 o
  -2   9   0          8.80         13.89         7.88 o
  -1   9   0          7.83          7.76         3.64 o
   0   9   0          1.63          1.73         3.31 o
   1   9   0         23.15         17.26         6.40 o
   2   9   0          0.37          0.03         1.27 o
   3   9   0         23.89         19.70         4.19 o
   4   9   0        205.15        181.89        29.67 o
  -2  10   0         24.10         24.28        37.47 o
  -1  10   0         25.88         17.43         5.41 o
   0  10   0        294.44        317.96        20.74 o
   1  10   0        163.82        158.76        13.62 o
   2  10   0        121.03        161.43        12.45 o
   3  10   0         30.97         28.49         3.76 o
   4  10   0         61.70         80.32        16.57 o
  -1  11   0         12.60          9.96         4.73 o
   0  11   0        412.37        424.38        23.93 o
   1  11   0         85.01         79.18         8.87 o
   2  11   0          7.76         10.88         4.65 o
   3  11   0          6.78          2.72         1.79 o
   0  12   0         82.77         85.74         6.85 o
   1  12   0         88.17        108.70        10.52 o
   2  12   0          0.50         -0.64         1.69 o
  -2 -12   1         19.41         15.02         3.99 o
  -1 -12   1          4.64          2.29         2.37 o
   0 -12   1        161.59        175.44        11.56 o
  -3 -11   1         48.20         50.04         6.43 o
  -2 -11   1          1.07          1.91         2.37 o
  -1 -11   1          8.79         10.49         4.10 o
   0 -11   1         81.78         92.70         9.03 o
   1 -11   1         73.07         68.38         7.14 o
  -4 -10   1        203.18        217.94        19.65 o
  -3 -10   1          3.10          2.49         1.54 o
  -2 -10   1          0.25          2.08         3.22 o
  -1 -10   1          1.10          1.44         3.65 o
   0 -10   1        140.36        155.45        14.21 o
   1 -10   1         75.03         63.58        20.36 o
   2 -10   1         11.61         -0.09        13.46 o
  -4  -9   1         49.95         44.59         5.25 o
  -3  -9   1        228.31        205.61        14.85 o
  -2  -9   1          0.26          1.70         2.22 o
  -1  -9   1       1014.75        971.38        51.41 o
   0  -9   1        122.69        122.83        17.57 o
   1  -9   1         75.18         72.83         7.82 o
   2  -9   1         35.93         27.00         5.64 o
   3  -9   1         26.63         31.11        40.18 o
  -4  -8   1          5.80          5.65         3.44 o
  -3  -8   1        237.23        200.88        30.83 o
  -2  -8   1         49.05         47.29         4.98 o
  -1  -8   1        340.90        290.83        19.32 o
   0  -8   1          0.24          0.52         2.70 o
   1  -8   1         20.71         26.13         5.10 o
   2  -8   1         11.56          9.07         4.87 o
   3  -8   1          0.05         -0.70         7.38 o
  -5  -7   1         11.26         13.74         8.87 o
  -4  -7   1          4.09          3.00         2.87 o
  -3  -7   1          0.96          1.34         1.82 o
  -2  -7   1       2214.97       2049.48       103.05 o
  -1  -7   1        359.12        296.67        13.86 o
   0  -7   1        505.43        427.23        29.85 o
   1  -7   1         11.34          9.50         2.42 o
   2  -7   1         79.65         78.03        11.53 o
   3  -7   1         31.93         55.77        15.61 o
   4  -7   1         16.22          8.56        11.56 o
  -5  -6   1         10.51          4.95         4.01 o
  -4  -6   1         74.82         71.69         8.62 o
  -3  -6   1         75.69         71.52         7.10 o
  -2  -6   1        259.60        244.24         8.76 o
  -1  -6   1         13.62         16.69         2.33 o
   0  -6   1        845.87        708.21        21.03 o
   1  -6   1        581.88        716.91        54.12 o
   2  -6   1        181.61        301.41        69.36 o
   3  -6   1         32.83         91.06        58.50 o
   4  -6   1          0.31         -0.42         3.61 o
  -5  -5   1         49.33         39.67         7.88 o
  -4  -5   1         35.18         36.37         6.80 o
  -3  -5   1          3.82          4.44         1.88 o
  -2  -5   1        224.74        210.39         7.37 o
  -1  -5   1          9.27         68.28         4.13 o
   0  -5   1          0.40          0.80         0.85 o
   1  -5   1       1440.90       1317.14        34.20 o
   2  -5   1         12.37          6.01         2.40 o
   3  -5   1        537.99        632.22       167.94 o
   4  -5   1         54.26         75.41        12.25 o
  -5  -4   1          9.14          6.46         4.44 o
  -4  -4   1         77.28         78.60         8.85 o
  -3  -4   1        214.48        198.18        14.09 o
  -2  -4   1        144.92        147.85         5.18 o
  -1  -4   1         85.54         97.42         5.35 o
   0  -4   1        207.15        176.55         6.00 o
   1  -4   1       1163.95       1220.86        51.19 o
   2  -4   1         62.32         53.21        12.67 o
   3  -4   1       1008.46       1226.23        83.98 o
   4  -4   1          2.66         15.84        16.35 o
  -5  -3   1         67.59         67.77         6.13 o
  -4  -3   1         59.97         52.47         8.40 o
  -3  -3   1       1603.68       1565.43        86.38 o
  -2  -3   1        540.92        514.47        30.04 o
  -1  -3   1        526.40        698.20        19.92 o
   0  -3   1        109.09         90.72         3.82 o
   1  -3   1          1.57          6.57         1.67 o
   2  -3   1          7.87          7.99         4.86 o
   3  -3   1          6.77         57.79        44.54 o
   4  -3   1         71.48        162.62        33.20 o
   5  -3   1          6.52         29.63         9.03 o
  -5  -2   1          8.50         12.42         5.73 o
  -4  -2   1          4.42          6.07         3.23 o
  -3  -2   1        229.52        219.25        17.95 o
  -2  -2   1       1189.34       1099.93        46.50 o
  -1  -2   1          4.87          5.50         0.64 o
   0  -2   1       3597.94       3487.15       140.22 o
   1  -2   1        385.16        461.37         9.20 o
   2  -2   1          0.15          0.10         0.21 o
   3  -2   1         14.58         54.61        27.75 o
   4  -2   1         34.21         47.28         8.63 o
   5  -2   1          2.07          0.15         1.92 o
  -5  -1   1         17.53         19.81         6.88 o
  -4  -1   1         48.95         48.50         6.99 o
  -3  -1   1        201.24        208.17         8.31 o
  -2  -1   1       2004.07       1914.52        57.84 o
  -1  -1   1         61.24         62.32         2.83 o
   0  -1   1       1139.61       1528.20        34.02 o
   1  -1   1       1634.34       1760.89        42.68 o
   2  -1   1         43.16         38.51         1.92 o
   3  -1   1          3.81          4.09         3.37 o
   4  -1   1          5.34          7.39         3.40 o
   5  -1   1          2.65          0.80         7.48 o
  -5   0   1         76.70         93.75        22.35 o
  -4   0   1         69.59         73.87        12.13 o
  -3   0   1         41.88         29.49         2.79 o
  -2   0   1        208.22        169.29         5.53 o
  -1   0   1       2390.89       2431.62        59.93 o
   1   0   1       1833.47       1953.01        51.97 o
   2   0   1          0.58          2.49         1.16 o
   3   0   1        365.37        372.44        26.86 o
   4   0   1          3.05          1.45         1.83 o
   5   0   1         15.77          7.70         6.99 o
  -5   1   1          0.97          3.16        20.65 o
  -4   1   1         61.63         65.79         7.68 o
  -3   1   1          0.07          0.21         0.90 o
  -2   1   1        116.97        101.85         4.55 o
  -1   1   1         44.57         36.91         1.93 o
   0   1   1        998.47       1419.67        28.21 o
   1   1   1       5851.92       6003.98       196.97 o
   2   1   1          0.13          1.05         0.76 o
   3   1   1       1391.40       1462.66        54.15 o
   4   1   1         28.28         29.39         6.82 o
   5   1   1         39.40         35.83        10.25 o
  -5   2   1        100.30         63.09        44.79 o
  -4   2   1          4.14          5.20         4.71 o
  -3   2   1        348.70        386.08        30.60 o
  -2   2   1        233.08        228.52         6.78 o
  -1   2   1        260.95        233.32         5.45 o
   0   2   1        375.25        444.18        12.66 o
   1   2   1        133.24        117.13         3.74 o
   2   2   1        258.93        252.28         6.75 o
   3   2   1       1110.64       1038.94        53.48 o
   4   2   1        240.23        264.27        17.22 o
   5   2   1         80.14         66.29         8.38 o
  -5   3   1         98.17        123.78        30.44 o
  -4   3   1         11.77         23.57         7.74 o
  -3   3   1         75.67        139.59        37.26 o
  -2   3   1        902.96        855.91        36.08 o
  -1   3   1         76.84         69.99         3.22 o
   0   3   1        153.76        188.36         9.34 o
   1   3   1         32.12         33.25         2.68 o
   2   3   1         82.17         71.76         3.83 o
   3   3   1         76.58         84.65         6.41 o
   4   3   1        333.91        337.18        21.31 o
   5   3   1          9.74          7.81         3.88 o
  -4   4   1         43.74         48.64        11.25 o
  -3   4   1          1.41        105.94        68.52 o
  -2   4   1       1170.88       1221.35        96.64 o
  -1   4   1        237.63        213.06         5.56 o
   0   4   1       1416.48       1426.15        32.50 o
   1   4   1        380.50        390.10        10.82 o
   2   4   1        280.33        257.70         9.29 o
   3   4   1          2.56          1.97         1.71 o
   4   4   1         67.92         57.90         7.27 o
   5   4   1         19.91         22.06        10.54 o
  -4   5   1          6.77         11.88         6.86 o
  -3   5   1          7.11         12.32         7.53 o
  -2   5   1        607.06        560.90        42.75 o
  -1   5   1         87.79         76.25         5.43 o
   0   5   1       2391.66       2596.76        67.83 o
   1   5   1         82.68         62.50         4.06 o
   2   5   1          1.93          6.24         4.78 o
   3   5   1        122.68        122.83         8.41 o
   4   5   1        134.17        136.95        11.39 o
   5   5   1          3.63          2.08         6.75 o
  -4   6   1          1.02         -0.43         3.03 o
  -3   6   1          0.19         -2.33         4.65 o
  -2   6   1        116.46        337.80       138.91 o
  -1   6   1        198.60        184.50         6.74 o
   0   6   1        181.75        148.70         5.89 o
   1   6   1       1557.93       1877.67        51.95 o
   2   6   1          3.79          7.34         3.67 o
   3   6   1       1982.39       1949.75        91.76 o
   4   6   1        219.38        212.59        18.97 o
   5   6   1         49.76         51.24         9.58 o
  -3   7   1         38.86         64.79        13.99 o
  -2   7   1         13.82         18.73         6.98 o
  -1   7   1        209.53        210.88        11.51 o
   0   7   1          5.57          9.08         4.86 o
   1   7   1        653.85        878.92        35.62 o
   2   7   1        129.11        130.27        10.24 o
   3   7   1        178.20        165.44        11.94 o
   4   7   1          1.85          1.97         7.74 o
   5   7   1          2.28          4.43         9.07 o
  -3   8   1         14.78         27.59        13.77 o
  -2   8   1          6.76          2.56         3.63 o
  -1   8   1         10.81         11.14         2.70 o
   0   8   1         17.95         28.08         7.81 o
   1   8   1          3.56          2.54         4.15 o
   2   8   1       1668.91       1452.17        91.29 o
   3   8   1         43.64         35.27         5.20 o
   4   8   1        204.24        216.02        23.08 o
  -3   9   1         57.80         61.79        10.16 o
  -2   9   1         91.43         66.53        37.26 o
  -1   9   1         92.96         76.25         7.63 o
   0   9   1        107.14        102.38        11.00 o
   1   9   1        304.40        266.07        16.72 o
   2   9   1          0.39          0.78         1.52 o
   3   9   1         30.86         28.86         4.07 o
   4   9   1         74.97         77.03        11.73 o
  -2  10   1         82.94        100.28        59.07 o
  -1  10   1          2.24          2.59         4.15 o
   0  10   1        197.96        206.94        16.63 o
   1  10   1         13.86         13.62         6.05 o
   2  10   1          7.48          6.98         3.07 o
   3  10   1          0.18          0.09         0.88 o
   4  10   1          1.23          1.39         2.50 o
  -1  11   1         22.08         28.47         9.96 o
   0  11   1         48.56         67.57        13.72 o
   1  11   1        112.26        118.94        12.14 o
   2  11   1         34.01         36.21         4.98 o
   3  11   1          6.18          3.29         4.41 o
   0  12   1         23.45         24.13         4.41 o
   1  12   1        142.84        167.62        12.03 o
   2  12   1         88.29        104.23        13.51 o
  -2 -12   2          7.88          4.72         2.70 o
  -1 -12   2          1.79          1.90         2.31 o
   0 -12   2         32.12         39.34         5.20 o
  -3 -11   2          3.40          0.76         1.81 o
  -2 -11   2          0.26          0.71         1.66 o
  -1 -11   2          1.58          1.85         3.10 o
   0 -11   2          3.29          3.43         3.19 o
   1 -11   2        139.78        160.43        10.38 o
  -4 -10   2         44.47         54.11         6.46 o
  -3 -10   2        149.27        145.21        18.87 o
  -2 -10   2         11.49         13.25         4.12 o
  -1 -10   2         55.92         53.31         8.57 o
   0 -10   2         18.06         12.51         9.52 o
   1 -10   2         47.36         50.50         6.47 o
   2 -10   2          4.32          0.38         6.77 o
  -4  -9   2         26.48         22.03         5.20 o
  -3  -9   2        205.90        186.72        16.99 o
  -2  -9   2        195.07        322.74        21.74 o
  -1  -9   2        573.33        599.75        34.96 o
   0  -9   2         55.54         49.36         8.58 o
   1  -9   2          5.53          4.96         3.92 o
   2  -9   2          0.28         -0.58         2.01 o
   3  -9   2          5.22          2.98         4.86 o
  -4  -8   2         42.89         38.17         6.03 o
  -3  -8   2         11.52         13.55         3.34 o
  -2  -8   2        214.10        296.05        14.22 o
  -1  -8   2        553.40        533.23        28.12 o
   0  -8   2        419.93        391.17        29.12 o
   1  -8   2          4.91          6.04         3.47 o
   2  -8   2         61.75         60.02         9.50 o
   3  -8   2         29.26         34.87         9.71 o
  -5  -7   2          9.49          0.99         5.89 o
  -4  -7   2        105.30         76.67        13.44 o
  -3  -7   2        198.51        163.61        16.05 o
  -2  -7   2        862.09        839.21        32.78 o
  -1  -7   2        102.18         99.55         8.78 o
   0  -7   2        763.92        675.86        42.37 o
   1  -7   2         15.22         13.92         3.80 o
   2  -7   2        241.00        205.21        36.98 o
   3  -7   2         11.66         20.85        14.28 o
   4  -7   2          1.90          4.14         8.41 o
  -5  -6   2         10.89          4.29         3.70 o
  -4  -6   2         84.71         75.58        10.75 o
  -3  -6   2        180.52        155.20         9.41 o
  -2  -6   2        118.09        119.14         5.92 o
  -1  -6   2        392.83        355.77        11.34 o
   0  -6   2         32.17         20.49         2.66 o
   1  -6   2        788.12        744.46        23.74 o
   2  -6   2          1.61         17.94        33.99 o
   3  -6   2        151.90        176.63        22.93 o
   4  -6   2          3.13          2.19         5.04 o
  -5  -5   2         71.02         63.55        11.98 o
  -4  -5   2          0.01          0.76         2.90 o
  -3  -5   2         95.87         79.91        11.12 o
  -2  -5   2        200.20        191.63         6.98 o
  -1  -5   2        626.53        749.49        22.33 o
   0  -5   2        118.27        104.99         4.11 o
   1  -5   2        528.97        533.84        19.55 o
   2  -5   2        357.91        339.82        52.91 o
   3  -5   2        207.61        358.31       115.32 o
   4  -5   2          6.59         29.39        47.25 o
  -5  -4   2         91.09        102.95         8.86 o
  -4  -4   2         49.11         50.17         7.98 o
  -3  -4   2       1148.26       1053.80        62.31 o
  -2  -4   2        900.18        920.82        29.18 o
  -1  -4   2       1857.58       2928.05        93.35 o
   0  -4   2        142.19        119.71         4.20 o
   1  -4   2        447.83        487.19        17.08 o
   2  -4   2        454.15        441.93        23.33 o
   3  -4   2         28.27        438.72       250.68 o
   4  -4   2         16.73         26.74         7.40 o
  -5  -3   2          6.03          2.24         5.02 o
  -4  -3   2        117.09        109.63        10.60 o
  -3  -3   2        750.85        723.39        38.98 o
  -2  -3   2       1003.33        823.54        25.39 o
  -1  -3   2         21.97         19.00         2.64 o
   0  -3   2        430.76        392.55        11.32 o
   1  -3   2        192.85        180.72         7.22 o
   2  -3   2        438.26        448.56        15.64 o
   3  -3   2          5.28          6.40         4.77 o
   4  -3   2         86.44        145.50        20.01 o
   5  -3   2          0.32         -0.64         3.27 o
  -5  -2   2         22.27         12.42         9.95 o
  -4  -2   2        168.75        167.63        15.40 o
  -3  -2   2          2.70          2.87         2.78 o
  -2  -2   2       5060.48       5182.47       155.64 o
  -1  -2   2         23.75         35.43         2.90 o
   0  -2   2       2720.20       2731.45        80.39 o
   1  -2   2          8.33          6.51         1.69 o
   2  -2   2         46.50         52.69         3.45 o
   3  -2   2         60.50         68.44         9.97 o
   4  -2   2          4.98         17.87         8.30 o
   5  -2   2         16.91          6.44         4.56 o
  -5  -1   2          0.17         -0.55         3.07 o
  -4  -1   2          0.66          1.36         2.31 o
  -3  -1   2          0.42          0.56         0.89 o
  -2  -1   2       1126.32       1045.16        38.92 o
  -1  -1   2        646.57        743.24        22.74 o
   0  -1   2        266.46        260.99         7.46 o
   1  -1   2      21898.20      24076.01      1113.19 o
   2  -1   2          3.12          2.84         0.80 o
   3  -1   2         79.21        107.60        33.56 o
   4  -1   2          0.32         -0.24         1.91 o
  -5   0   2        106.34        130.11        28.39 o
  -4   0   2          9.63         11.03         6.68 o
  -3   0   2         98.34         99.79         7.64 o
  -2   0   2         21.74         25.23         1.99 o
  -1   0   2        251.52        223.34         7.67 o
   0   0   2         30.38        105.19         3.46 o
   1   0   2       2316.24       2495.70        67.71 o
   2   0   2          1.37          1.61         0.82 o
   3   0   2        347.57        342.04        16.88 o
   4   0   2        104.45         98.95        16.48 o
  -5   1   2         63.59         92.45        25.96 o
  -4   1   2         16.66         13.05         4.08 o
  -3   1   2        171.82         99.74        40.86 o
  -2   1   2          2.30          2.28         0.72 o
  -1   1   2         66.74         58.76         4.11 o
   0   1   2       1637.20       2124.06        53.94 o
   1   1   2       5689.47       5929.89       183.15 o
   2   1   2        135.37        128.84         4.39 o
   3   1   2         95.12        105.35         4.69 o
   4   1   2        311.93        326.69        24.68 o
  -5   2   2        118.84        165.24        58.43 o
  -4   2   2         92.45        100.25        12.47 o
  -3   2   2         53.48         63.46         7.88 o
  -2   2   2          5.20          6.97         1.63 o
  -1   2   2          1.60          0.68         0.48 o
   0   2   2       2440.11       4102.27       124.93 o
   1   2   2        791.55        767.96        17.57 o
   2   2   2         52.68         33.16         1.90 o
   3   2   2        204.30        219.67         9.64 o
   4   2   2        509.34        501.44        27.59 o
  -5   3   2         13.82          0.07         6.07 o
  -4   3   2        117.17        151.69        16.63 o
  -3   3   2         63.02         71.38         9.47 o
  -2   3   2       1807.40       1714.68        71.83 o
  -1   3   2          2.83          2.88         0.95 o
   0   3   2       1138.93       1475.09        35.77 o
   1   3   2         23.36         20.42         1.53 o
   2   3   2          1.91          1.67         0.46 o
   3   3   2          3.73          3.37         1.72 o
   4   3   2        151.49        158.58        11.35 o
  -4   4   2         79.08         93.79        14.31 o
  -3   4   2         48.31         51.19        14.41 o
  -2   4   2        873.51        838.36        34.26 o
  -1   4   2        781.91        662.90        15.08 o
   0   4   2         66.45         74.93         4.38 o
   1   4   2         77.15         56.78         2.37 o
   2   4   2         63.08         71.62        18.94 o
   3   4   2        128.15        125.21         7.24 o
   4   4   2          5.15          5.87         5.03 o
   5   4   2         60.89         58.61        13.68 o
  -4   5   2          7.81          9.23        10.22 o
  -3   5   2         16.24         19.75         8.73 o
  -2   5   2         47.32         40.69         4.40 o
  -1   5   2       1630.81       1526.19        45.63 o
   0   5   2       1535.81       1639.19        39.65 o
   1   5   2       1087.82        875.55        37.59 o
   2   5   2         25.90         29.74         2.03 o
   3   5   2        289.34        286.34        14.52 o
   4   5   2         74.00         80.18        13.90 o
   5   5   2          2.91          3.92         3.64 o
  -4   6   2         24.09         25.10        14.98 o
  -3   6   2        107.82        133.55        26.47 o
  -2   6   2        433.58        428.58        44.75 o
  -1   6   2        480.09        397.39        18.06 o
   0   6   2        108.88        113.97         5.30 o
   1   6   2        482.85        681.26        18.34 o
   2   6   2        813.79        721.80        22.86 o
   3   6   2        740.80        793.44        39.10 o
   4   6   2          5.30          8.76         6.88 o
   5   6   2          2.02          1.92         3.41 o
  -3   7   2        188.65        229.16        24.79 o
  -2   7   2         51.10         46.27         5.34 o
  -1   7   2         92.07         79.48         7.55 o
   0   7   2         53.13         50.72         9.26 o
   1   7   2          8.92         29.19         3.00 o
   2   7   2        310.54        265.40        15.89 o
   3   7   2        391.60        374.45        27.60 o
   4   7   2         68.28         90.39        10.53 o
   5   7   2          1.93          1.02         2.98 o
  -3   8   2          5.69          3.38         4.31 o
  -2   8   2        133.46        127.78        20.12 o
  -1   8   2        157.64        143.25         9.70 o
   0   8   2        120.59        118.18        10.94 o
   1   8   2         86.70         86.28         9.74 o
   2   8   2        593.46        527.47        42.84 o
   3   8   2         26.03         25.49         6.44 o
   4   8   2         30.60         23.06         9.05 o
  -3   9   2          2.86         -4.25         5.88 o
  -2   9   2        195.13        175.14        48.08 o
  -1   9   2          7.11          6.66         9.54 o
   0   9   2          6.08          7.07         4.11 o
   1   9   2          3.46          2.15         3.00 o
   2   9   2          5.82          5.50         1.98 o
   3   9   2         94.92        105.79        11.12 o
   4   9   2          0.99          0.21         0.97 o
  -2  10   2         49.28         46.81        43.15 o
  -1  10   2         93.18         85.83        19.05 o
   0  10   2          0.01         -0.06         2.01 o
   1  10   2        284.84        253.19        17.72 o
   2  10   2        224.17        195.66        15.02 o
   3  10   2         21.20         22.73         6.52 o
   4  10   2         13.11          8.96         6.79 o
  -1  11   2         52.02         63.37         8.91 o
   0  11   2         67.41         63.86         7.62 o
   1  11   2        356.74        334.72        23.00 o
   2  11   2         14.98          9.67         3.86 o
   3  11   2         10.05          3.06         2.44 o
   0  12   2          5.68          3.74         2.25 o
   1  12   2        253.35        245.44        13.42 o
   2  12   2         66.65        113.04        11.54 o
  -2 -12   3         14.76         11.75         3.86 o
  -1 -12   3         10.63          8.37         3.86 o
   0 -12   3          4.53          2.31         2.47 o
  -3 -11   3        147.84        142.68         9.32 o
  -2 -11   3         82.97         83.92         7.24 o
  -1 -11   3         54.42         59.43         9.90 o
   0 -11   3         87.60         98.75        14.93 o
   1 -11   3         31.47         37.77         4.55 o
  -3 -10   3        239.79        231.24        14.29 o
  -2 -10   3          0.12          0.02         1.84 o
  -1 -10   3          7.13          8.53         4.30 o
   0 -10   3        111.06        112.90        11.07 o
   1 -10   3          7.01          5.42         3.75 o
   2 -10   3         27.88         41.74        20.60 o
  -4  -9   3        184.57        206.13        14.17 o
  -3  -9   3         64.92         58.06         4.91 o
  -2  -9   3        486.21        611.69        31.14 o
  -1  -9   3          8.18          6.85         4.81 o
   0  -9   3        232.07        236.76        21.00 o
   1  -9   3        167.33        180.76        15.86 o
   2  -9   3         36.89         30.69        10.88 o
   3  -9   3          0.30         44.78        57.08 o
  -4  -8   3         95.21         97.96        13.97 o
  -3  -8   3          0.07         -0.02         1.97 o
  -2  -8   3        274.16        272.37        12.69 o
  -1  -8   3       1080.96       1113.76        58.66 o
   0  -8   3        729.56        736.64        39.38 o
   1  -8   3          0.91          1.68         2.59 o
   2  -8   3         16.56          9.16         3.08 o
   3  -8   3          0.63         -0.86         7.93 o
  -4  -7   3         54.06         53.12         9.60 o
  -3  -7   3        164.73        152.67        15.83 o
  -2  -7   3         22.66         66.45         5.70 o
  -1  -7   3        654.33        596.13        28.58 o
   0  -7   3         89.46         75.59         9.56 o
   1  -7   3        349.93        320.87        25.10 o
   2  -7   3        105.05        110.96        11.09 o
   3  -7   3         71.12         82.81        15.90 o
  -5  -6   3         23.95         14.93        17.88 o
  -4  -6   3         16.52         12.18         5.10 o
  -3  -6   3         73.73         55.64         8.19 o
  -2  -6   3        167.36        178.53         9.99 o
  -1  -6   3        947.43        891.36        25.03 o
   0  -6   3          0.96          0.28         0.47 o
   1  -6   3        302.57        256.25        20.64 o
   2  -6   3         85.21         72.67         8.53 o
   3  -6   3        108.04        141.58        20.40 o
   4  -6   3          4.43         -1.93         8.16 o
  -5  -5   3        110.12        122.69        37.85 o
  -4  -5   3          0.81          1.39         2.97 o
  -3  -5   3         95.12         83.81         9.75 o
  -2  -5   3          9.88         10.30         1.74 o
  -1  -5   3         75.56        197.43        23.12 o
   0  -5   3        124.49        132.38        24.75 o
   1  -5   3        209.68        231.95         7.92 o
   2  -5   3        167.05        174.74        19.10 o
   3  -5   3         68.36         91.73        12.33 o
   4  -5   3        115.21        155.88        20.50 o
  -5  -4   3         45.19         57.38        12.22 o
  -4  -4   3        454.03        452.57        32.14 o
  -3  -4   3          3.31          3.00         3.25 o
  -2  -4   3       3212.75       3188.41       112.40 o
  -1  -4   3          0.60         -0.02         0.43 o
   0  -4   3         14.77          9.77         1.07 o
   1  -4   3         19.90         21.94         2.43 o
   2  -4   3         94.70         70.75        15.15 o
   3  -4   3          0.26         -1.51         4.00 o
   4  -4   3         45.61         61.47         9.59 o
  -5  -3   3         19.20         18.21         4.04 o
  -4  -3   3        266.61        286.92        23.57 o
  -3  -3   3          2.85         18.61        14.11 o
  -2  -3   3       1627.16       1429.13        40.75 o
  -1  -3   3          6.25         13.99         1.38 o
   0  -3   3        233.83        216.82         8.37 o
   1  -3   3          3.62          3.37         1.70 o
   2  -3   3        753.48        854.86        30.56 o
   3  -3   3         37.43         43.41        13.10 o
   4  -3   3         55.26          7.47        38.40 o
   5  -3   3          0.95          0.66         7.85 o
  -5  -2   3         18.86         13.04        10.94 o
  -4  -2   3        185.97        181.49        17.52 o
  -3  -2   3         49.61         70.49        19.75 o
  -2  -2   3       3215.01       3345.26        92.37 o
  -1  -2   3       1979.65       2766.36        75.92 o
   0  -2   3         77.37        104.23        16.65 o
   1  -2   3        226.24        196.33         7.12 o
   2  -2   3         62.57         57.69         4.03 o
   3  -2   3          2.78          3.29         4.17 o
   4  -2   3          3.61          0.90         4.13 o
   5  -2   3         11.43          3.27         9.20 o
  -5  -1   3          0.18          0.20         2.70 o
  -4  -1   3        149.11         36.73        74.66 o
  -3  -1   3         14.79         13.23         1.62 o
  -2  -1   3        115.94        101.99         3.87 o
  -1  -1   3        598.16        688.35        17.04 o
   0  -1   3        434.61        437.38        17.94 o
   1  -1   3      17603.84      19305.02       890.28 o
   2  -1   3        147.80        138.17         4.84 o
   3  -1   3         49.88         46.40         3.10 o
   4  -1   3          5.07          3.29         3.87 o
  -5   0   3        140.54        163.30        42.80 o
  -4   0   3          0.24          0.75         1.68 o
  -3   0   3        126.61        134.88        10.49 o
  -2   0   3         81.86         71.73         3.62 o
  -1   0   3        170.97        209.68         9.39 o
   0   0   3       1070.18       1254.71        27.71 o
   1   0   3       5236.49       5572.45       192.43 o
   2   0   3       1392.21       1488.14        37.72 o
   3   0   3         13.01         11.63         1.63 o
   4   0   3        253.37        249.77        22.11 o
  -5   1   3          1.83          1.08         7.59 o
  -4   1   3        176.67        177.73        18.82 o
  -3   1   3         13.59         15.98         3.46 o
  -2   1   3        268.65        243.08         9.91 o
  -1   1   3       1484.52       1615.27        48.18 o
   0   1   3       4092.48       5742.07       201.57 o
   1   1   3        911.20        926.72        21.68 o
   2   1   3       1363.45       1406.45        34.81 o
   3   1   3         17.31         16.75         2.18 o
  -5   2   3          0.07         -1.19        14.78 o
  -4   2   3        388.70        551.75       118.81 o
  -3   2   3          6.93          7.13         4.56 o
  -2   2   3        531.92        512.86        24.66 o
  -1   2   3        280.73        273.38         8.39 o
   0   2   3       4979.84       6990.74       244.27 o
   1   2   3       4212.66       4274.36       122.01 o
   2   2   3        551.65        567.82        16.17 o
   3   2   3         77.85         73.84         4.42 o
   4   2   3          6.93          5.00         3.16 o
  -4   3   3        219.61        274.03        29.67 o
  -3   3   3         95.55         93.62        10.89 o
  -2   3   3        261.50        240.09        10.19 o
  -1   3   3        568.64        503.57        13.94 o
   0   3   3        906.75       1430.17        33.52 o
   1   3   3        118.71        111.96         3.68 o
   2   3   3        204.38        186.89         6.86 o
   3   3   3        216.88        224.88         8.57 o
   4   3   3         22.12         16.85         5.67 o
  -4   4   3         17.54         43.09        11.34 o
  -3   4   3         32.36         43.80        10.23 o
  -2   4   3        138.96        131.68         7.61 o
  -1   4   3       2425.61       2237.04        78.43 o
   0   4   3          2.49          6.01         1.57 o
   1   4   3       2092.32       2113.17        53.62 o
   2   4   3        245.64        230.02         7.69 o
   3   4   3         78.29         74.97         4.21 o
   4   4   3          3.88          3.27         4.17 o
   5   4   3          0.15          0.53         1.75 o
  -4   5   3          2.35          5.17         5.10 o
  -3   5   3          8.64         13.18        11.86 o
  -2   5   3          6.28          5.90         2.35 o
  -1   5   3       1196.81       1104.05        55.53 o
   0   5   3        800.96        796.02        19.34 o
   1   5   3        544.64        407.77         9.88 o
   2   5   3        321.03        260.77         8.25 o
   3   5   3         51.11         47.46         7.95 o
   4   5   3        144.63        176.60        20.63 o
   5   5   3         24.19         21.80         5.69 o
  -4   6   3          6.78          7.22         5.52 o
  -3   6   3         59.64         41.70        36.05 o
  -2   6   3         76.35         57.78        18.59 o
  -1   6   3         30.56         29.15         2.33 o
   0   6   3       1025.07        989.68        24.45 o
   1   6   3        111.31        116.97         5.05 o
   2   6   3        895.16        749.03        21.27 o
   3   6   3         88.52         21.57        39.11 o
   4   6   3         51.44        138.43        92.77 o
   5   6   3         37.31         36.56         7.57 o
  -3   7   3         19.45         18.75        10.68 o
  -2   7   3        142.11        119.39        13.34 o
  -1   7   3        212.33        207.52        13.38 o
   0   7   3         72.97         55.42         9.17 o
   1   7   3          2.49          1.89         1.45 o
   2   7   3        415.77        364.55        18.96 o
   3   7   3        556.10        599.59        41.32 o
   4   7   3        276.00        288.93        18.56 o
   5   7   3          1.17         -0.73         2.65 o
  -3   8   3          0.55          5.56         8.44 o
  -2   8   3        299.10        306.83        19.16 o
  -1   8   3          1.17          1.37         3.04 o
   0   8   3         43.39         42.60         6.89 o
   1   8   3          0.28          3.44         1.86 o
   2   8   3          0.63         -0.45         1.10 o
   3   8   3         39.71         44.12         8.35 o
   4   8   3        171.46        182.46        13.38 o
  -3   9   3          0.20          0.93         4.02 o
  -2   9   3        110.64         97.02        25.91 o
  -1   9   3        118.51         97.80        57.08 o
   0   9   3         28.07         29.52         7.76 o
   1   9   3        266.61        227.14        21.89 o
   2   9   3         10.67         11.40         4.52 o
   3   9   3         26.64         27.31         8.88 o
   4   9   3          0.03         -0.09         1.57 o
  -2  10   3         29.79         24.56         3.48 o
  -1  10   3        127.09        121.44        15.09 o
   0  10   3          6.68          6.41         4.30 o
   1  10   3        263.35        232.78        15.79 o
   2  10   3         31.94         27.95         6.42 o
   3  10   3          4.14          4.50         3.44 o
   4  10   3          0.04         -0.33         1.97 o
  -1  11   3         13.43         14.14         5.09 o
   0  11   3        223.92        199.04        13.24 o
   1  11   3         76.17         65.47         6.35 o
   2  11   3        166.32        182.11        13.36 o
   3  11   3          0.09          0.10         0.97 o
   0  12   3        188.14        163.65        29.79 o
   1  12   3          0.89         -0.04         0.89 o
   2  12   3        155.92        208.82        30.07 o
  -1 -12   4         14.83         20.46         4.87 o
   0 -12   4          5.75          3.62         3.09 o
  -3 -11   4        161.86        178.98        16.87 o
  -2 -11   4          1.91          2.05         2.41 o
  -1 -11   4          0.09         -0.35         2.42 o
   0 -11   4         31.35         40.48         6.37 o
   1 -11   4          8.14          4.33         2.17 o
  -3 -10   4         52.27         48.82         7.01 o
  -2 -10   4        208.56        215.84        16.38 o
  -1 -10   4          6.91          9.00         4.42 o
   0 -10   4        275.84        317.99        22.29 o
   1 -10   4         64.02         68.10         8.51 o
   2 -10   4         24.61          0.13         4.70 o
  -4  -9   4        180.81        209.08        17.67 o
  -3  -9   4         46.03         37.97         3.72 o
  -2  -9   4        124.97        137.25        10.71 o
  -1  -9   4        118.34        106.09        10.65 o
   0  -9   4         85.06         91.50        14.28 o
   1  -9   4         33.23         22.42         5.64 o
   2  -9   4          0.02          0.15         1.15 o
  -4  -8   4         10.26         14.35         5.24 o
  -3  -8   4         76.46         52.85         6.69 o
  -2  -8   4         43.52        122.12         9.88 o
  -1  -8   4       2074.08       2153.81       114.47 o
   0  -8   4          0.22          0.25         3.28 o
   1  -8   4        345.89        333.80        23.21 o
   2  -8   4          6.97          4.56         3.46 o
   3  -8   4         46.80         56.91        15.13 o
  -4  -7   4         33.64         30.91         7.48 o
  -3  -7   4         35.99         33.37         6.20 o
  -2  -7   4        372.14        448.64        18.41 o
  -1  -7   4        876.58        900.37        42.46 o
   0  -7   4         99.15         90.19        10.29 o
   1  -7   4        243.49        216.95        12.41 o
   2  -7   4        100.10         97.95        10.81 o
   3  -7   4         13.35          7.81         7.02 o
  -5  -6   4         78.98         83.19        31.52 o
  -4  -6   4         40.01         24.06         8.53 o
  -3  -6   4          2.03          2.15         3.93 o
  -2  -6   4         83.86         88.34         5.51 o
  -1  -6   4         86.57         74.52         3.31 o
   0  -6   4         79.22         76.31         7.01 o
   1  -6   4         16.64         12.24         2.93 o
   2  -6   4        392.83        434.00        35.68 o
   3  -6   4         38.95         18.55        26.58 o
   4  -6   4         61.61         93.66        26.80 o
  -5  -5   4         53.85         74.72        24.15 o
  -4  -5   4         80.96         81.62        13.38 o
  -3  -5   4        266.67        248.54        21.76 o
  -2  -5   4        205.47        244.04        10.45 o
  -1  -5   4        489.70        482.33        14.26 o
   0  -5   4        258.58        215.06         8.50 o
   1  -5   4         78.00         73.42         4.43 o
   2  -5   4         87.99         91.57         8.61 o
   3  -5   4         19.54         25.26         9.83 o
   4  -5   4         73.37         84.99        47.35 o
  -5  -4   4         18.76         19.22         4.78 o
  -4  -4   4         38.52         54.50        15.26 o
  -3  -4   4        504.94        412.79        29.17 o
  -2  -4   4        911.41        977.17        35.96 o
  -1  -4   4        369.92        969.35        92.28 o
   0  -4   4         82.78         76.60         2.90 o
   1  -4   4         19.32         18.97         3.70 o
   2  -4   4          0.03          0.09         1.16 o
   3  -4   4        124.74        169.01        14.94 o
   4  -4   4          8.43          4.79         8.95 o
  -5  -3   4          0.04         -0.10         1.61 o
  -4  -3   4          1.41          5.31         4.58 o
  -3  -3   4        382.84        329.26        22.89 o
  -2  -3   4        322.73        352.83        20.50 o
  -1  -3   4       3018.63       4451.24       192.02 o
   0  -3   4         24.10         24.01         2.19 o
   1  -3   4       2326.09       2503.87        78.46 o
   2  -3   4        485.55        525.38        29.35 o
   3  -3   4         74.91         74.07         9.81 o
   4  -3   4         55.31         61.86         7.74 o
   5  -3   4         15.65         10.45        11.05 o
  -5  -2   4          5.12          1.75         6.71 o
  -4  -2   4          1.60          0.97         3.43 o
  -3  -2   4         73.16         70.68         8.49 o
  -2  -2   4        258.86        259.89        10.94 o
  -1  -2   4       2230.34       3108.74        84.17 o
   0  -2   4         52.98         49.52         2.60 o
   1  -2   4       2332.65       2451.19        71.73 o
   2  -2   4        789.28        821.55        30.57 o
   3  -2   4         72.78         75.23         6.51 o
   4  -2   4          0.54          0.75         3.41 o
   5  -2   4          2.92          0.84         4.74 o
  -5  -1   4          0.34          0.35         3.09 o
  -4  -1   4          8.74         11.27         4.40 o
  -3  -1   4        103.38         87.27         6.21 o
  -2  -1   4          9.42          7.56         1.56 o
  -1  -1   4       1434.11       1851.86        44.40 o
   0  -1   4          7.84          9.19         2.56 o
   1  -1   4        939.94        939.40        21.88 o
   2  -1   4        420.69        420.80        11.10 o
   3  -1   4         16.65         15.42         2.69 o
   4  -1   4         76.20         78.84        12.06 o
  -5   0   4         65.49         78.77        33.48 o
  -4   0   4          0.15          0.08         2.85 o
  -3   0   4          0.28          0.93         1.49 o
  -2   0   4         23.08         18.09         1.73 o
  -1   0   4          7.91          7.13         1.92 o
   0   0   4        314.25        336.08        13.23 o
   1   0   4       3597.71       3999.89       121.54 o
   2   0   4       2308.45       2423.21        67.05 o
   3   0   4          6.85         13.49         6.65 o
   4   0   4        108.74         92.73        18.15 o
  -5   1   4          4.31          7.19        12.26 o
  -4   1   4        516.39        469.85        42.75 o
  -3   1   4         17.08         17.27         3.11 o
  -2   1   4        221.78        198.70         8.03 o
  -1   1   4        655.12        722.03        28.60 o
   0   1   4        253.52        308.47        11.75 o
   1   1   4        244.33        234.43         5.25 o
   2   1   4        513.89        484.42        10.92 o
   3   1   4         77.47         67.09         3.31 o
  -5   2   4         66.34         89.27        50.06 o
  -4   2   4        485.40        562.60        83.55 o
  -3   2   4         66.40         76.54         8.84 o
  -2   2   4        179.52        157.86         5.88 o
  -1   2   4       5014.60       5363.35       177.81 o
   0   2   4       1749.27       2617.57        72.75 o
   1   2   4       1374.07       1399.25        34.05 o
   2   2   4         55.76         44.48         2.34 o
   3   2   4         81.17         86.01         6.77 o
   4   2   4          3.74          1.63         3.35 o
  -4   3   4        107.82        146.07        21.68 o
  -3   3   4        253.77        261.09        22.49 o
  -2   3   4        168.33        189.64         9.15 o
  -1   3   4       3913.24       4154.32       127.64 o
   0   3   4         15.95         56.18         3.07 o
   1   3   4         98.90         87.01         3.52 o
   2   3   4         76.19         79.61         6.65 o
   3   3   4         65.11         60.24         6.50 o
   4   3   4          3.81          2.98         3.14 o
  -4   4   4          4.94         15.16        11.12 o
  -3   4   4        156.29        176.73        18.38 o
  -2   4   4          6.43          5.84         1.80 o
  -1   4   4       1598.93       1516.06        39.22 o
   0   4   4       1206.27       1345.44        33.34 o
   1   4   4       2005.89       2110.66        55.51 o
   2   4   4        187.87        145.64         5.10 o
   3   4   4         31.66         32.55         7.21 o
   4   4   4         18.07         20.14         4.44 o
   5   4   4          4.03          2.89         2.30 o
  -4   5   4          1.16          1.36         3.67 o
  -3   5   4         25.41         31.89        10.01 o
  -2   5   4         24.42         23.70         3.96 o
  -1   5   4          7.84          6.32         1.30 o
   0   5   4        523.70        495.42        12.19 o
   1   5   4        340.51        314.61         7.63 o
   2   5   4        558.52        481.57        14.43 o
   3   5   4         61.76         65.91         8.57 o
   4   5   4        426.49        512.67        55.81 o
   5   5   4         40.57         35.38         6.24 o
  -4   6   4         21.07         33.17        13.81 o
  -3   6   4         23.89         30.31        24.45 o
  -2   6   4        208.00        163.70        68.08 o
  -1   6   4         78.12         76.41         8.59 o
   0   6   4        938.76        826.34        20.41 o
   1   6   4         38.43         30.79         2.45 o
   2   6   4        408.90        323.11        19.08 o
   3   6   4         74.17         84.52        11.46 o
   4   6   4        130.64        148.44        16.04 o
   5   6   4          0.58          0.86         3.99 o
  -3   7   4          0.04          7.25        10.84 o
  -2   7   4          0.68          0.31         2.41 o
  -1   7   4          0.58          0.07         2.19 o
   0   7   4         66.68         59.94         7.94 o
   1   7   4        114.66        131.16         9.93 o
   2   7   4          6.53          6.63         2.37 o
   3   7   4       1349.57       1504.74        91.62 o
   4   7   4          0.99          0.57         2.53 o
   5   7   4         48.14         57.86         9.03 o
  -3   8   4        113.49        135.22        47.57 o
  -2   8   4        106.81         99.05        28.17 o
  -1   8   4        134.37        122.84         9.85 o
   0   8   4        152.17        180.67        38.17 o
   1   8   4        129.02        142.21        17.93 o
   2   8   4        415.96        381.15        26.17 o
   3   8   4        273.04        274.43        30.20 o
   4   8   4          9.28          9.35         5.54 o
  -2   9   4         93.28         82.05        21.60 o
  -1   9   4        230.46        224.21        23.40 o
   0   9   4          1.01          1.21         2.99 o
   1   9   4         67.10        142.56        22.66 o
   2   9   4          9.90          5.79         2.64 o
   3   9   4         56.36         50.93         9.67 o
   4   9   4         18.88         21.13         6.11 o
  -2  10   4         51.72         45.37        34.06 o
  -1  10   4         49.23         42.15         9.44 o
   0  10   4         72.69         74.67        10.19 o
   1  10   4        118.83        113.48        12.61 o
   2  10   4        173.62        134.13        20.83 o
   3  10   4         80.83         80.26         9.53 o
   4  10   4         20.31         23.03         5.93 o
  -1  11   4          0.53          0.72         2.18 o
   0  11   4        113.18        101.88         9.40 o
   1  11   4         16.68         14.44        11.14 o
   2  11   4        314.20        336.42        27.06 o
   3  11   4         15.37         19.92         5.97 o
   0  12   4          5.15          1.99         3.66 o
   1  12   4         67.88         65.52         7.86 o
   2  12   4          9.38          4.65         3.28 o
  -1 -12   5         21.36         20.19         4.55 o
  -2 -11   5        160.31        171.58        11.36 o
  -1 -11   5         34.57         40.45         6.46 o
   0 -11   5          2.12          0.93         2.47 o
   1 -11   5          0.42         -1.48         2.00 o
  -3 -10   5        116.65        153.86        29.63 o
  -2 -10   5        190.01        204.93        13.70 o
  -1 -10   5         83.44         83.84        10.49 o
   0 -10   5         11.23         11.69         5.57 o
   1 -10   5          6.45         26.23        18.48 o
   2 -10   5          3.69          2.23         3.55 o
  -4  -9   5          3.85          9.14        20.99 o
  -3  -9   5        135.84        130.34        17.28 o
  -2  -9   5        114.82        107.76         9.54 o
  -1  -9   5         86.35         87.21         9.65 o
   0  -9   5        678.00        748.60        42.46 o
   1  -9   5        103.36        114.08        10.22 o
   2  -9   5          9.21          3.69         2.96 o
  -4  -8   5        104.38        106.62        29.70 o
  -3  -8   5        176.33        178.72        13.09 o
  -2  -8   5         75.92         97.37        11.58 o
  -1  -8   5         57.16         62.85         9.11 o
   0  -8   5        291.14        314.03        24.28 o
   1  -8   5        124.98        151.19        13.18 o
   2  -8   5          6.74          5.08         4.30 o
   3  -8   5         35.99         22.94        10.91 o
  -4  -7   5         22.02         24.99         7.19 o
  -3  -7   5         79.52         67.09         8.43 o
  -2  -7   5         13.28         17.27         2.89 o
  -1  -7   5         35.93         42.17         7.42 o
   0  -7   5        446.77        467.06        26.19 o
   1  -7   5         90.97        110.32        16.82 o
   2  -7   5        105.25        121.29        11.30 o
   3  -7   5          0.03          1.05         8.04 o
  -4  -6   5        123.25        112.77        13.72 o
  -3  -6   5         52.73         38.55         7.10 o
  -2  -6   5         50.59         72.36         5.20 o
  -1  -6   5        236.77        189.69        15.86 o
   0  -6   5        208.64        207.58        13.58 o
   1  -6   5         49.06         45.75         4.78 o
   2  -6   5        314.28        374.10        22.71 o
   3  -6   5         23.50         12.23        16.35 o
   4  -6   5         60.34         84.92        25.50 o
  -5  -5   5          8.34          3.68         6.41 o
  -4  -5   5        379.52        406.69        34.37 o
  -3  -5   5        201.50        167.46        16.63 o
  -2  -5   5        410.64        474.99        17.62 o
  -1  -5   5          1.96          1.34         1.12 o
   0  -5   5        499.65        469.64        19.46 o
   1  -5   5         59.32         62.50         4.06 o
   2  -5   5          0.68         47.09        33.08 o
   3  -5   5         47.38         66.74        13.54 o
   4  -5   5          4.35          7.43        12.62 o
  -5  -4   5          1.70          2.27         3.26 o
  -4  -4   5         57.06         70.36        10.79 o
  -3  -4   5        207.90        174.25        14.76 o
  -2  -4   5        627.85        752.82        40.96 o
  -1  -4   5        362.75        201.30       101.25 o
   0  -4   5         21.61         16.16         1.40 o
   1  -4   5         80.24         88.93         4.77 o
   2  -4   5         17.03         28.13        15.61 o
   3  -4   5        192.14        182.53        37.31 o
   4  -4   5          1.21          0.46         9.05 o
  -5  -3   5         12.72          2.83         5.51 o
  -4  -3   5         34.17         25.99         7.43 o
  -3  -3   5        944.34        834.19        52.52 o
  -2  -3   5          6.01          4.31         1.68 o
  -1  -3   5       9133.86      11943.29       682.68 o
   0  -3   5        206.02        194.58         6.25 o
   1  -3   5          2.82          4.66         1.68 o
   2  -3   5         73.19         71.86         5.16 o
   3  -3   5         18.51         19.40         4.34 o
   4  -3   5          0.19         -0.13         2.96 o
  -5  -2   5         27.81         23.14        13.54 o
  -4  -2   5        115.88        137.43        13.66 o
  -3  -2   5          3.81          5.28         5.01 o
  -2  -2   5        342.18        391.70        21.03 o
  -1  -2   5       4021.24       5480.43       169.67 o
   0  -2   5        489.69        477.26        17.73 o
   1  -2   5          2.20          1.75         0.35 o
   2  -2   5       5635.66       6519.55       297.19 o
   3  -2   5        139.87        141.05         9.96 o
   4  -2   5         17.38         21.42         8.65 o
   5  -2   5          0.03         -0.99         4.96 o
  -5  -1   5          2.04          3.11         4.98 o
  -4  -1   5        281.89        282.98        23.52 o
  -3  -1   5         26.11         23.67         5.97 o
  -2  -1   5        191.31        178.03         5.79 o
  -1  -1   5         21.48         22.00         2.18 o
   0  -1   5        626.10        600.52        14.66 o
   1  -1   5        430.00        402.83        10.10 o
   2  -1   5       2433.56       2535.25        72.14 o
   3  -1   5         62.32         68.15        10.58 o
   4  -1   5          9.09          9.09        12.04 o
  -5   0   5          5.41          4.65        14.56 o
  -4   0   5         42.95         45.52         6.64 o
  -3   0   5          0.68          0.52         1.27 o
  -2   0   5         86.07         70.43         3.36 o
  -1   0   5          2.86          3.50         1.35 o
   0   0   5          4.84          4.94         1.16 o
   1   0   5        985.87        927.36        20.57 o
   2   0   5        540.16        529.64        12.91 o
   3   0   5        173.16        175.03        11.27 o
   4   0   5          7.80          6.93         5.65 o
  -5   1   5         29.43         24.17        17.53 o
  -4   1   5        137.18        121.49        40.35 o
  -3   1   5        513.86        460.09        21.81 o
  -2   1   5         12.41          9.21         1.48 o
  -1   1   5         16.83         12.46         2.48 o
   0   1   5         97.43        111.16         4.63 o
   1   1   5        160.95        152.26         6.31 o
   2   1   5          2.45          1.75         0.62 o
   3   1   5        230.08        224.08         9.15 o
  -4   2   5          5.38          3.82         3.31 o
  -3   2   5        981.60        904.42        41.60 o
  -2   2   5        287.36        293.85         9.55 o
  -1   2   5        311.40        312.08        10.16 o
   0   2   5        192.88        277.67        10.50 o
   1   2   5        288.93        305.91         9.85 o
   2   2   5          9.10          7.93         0.83 o
   3   2   5          7.07          4.76         1.78 o
  -4   3   5         10.74         14.09         5.73 o
  -3   3   5        442.66        412.51        26.50 o
  -2   3   5          1.04          2.02         1.12 o
  -1   3   5       2025.77       1909.18        51.82 o
   0   3   5        899.57       1073.42        25.76 o
   1   3   5         81.28         68.80         2.33 o
   2   3   5         39.51         34.70         2.92 o
   3   3   5         60.45         62.94        10.81 o
   4   3   5         83.73         76.54         6.63 o
  -4   4   5          0.44         -0.01         3.45 o
  -3   4   5          6.29          5.14         5.14 o
  -2   4   5         34.16         39.01         6.05 o
  -1   4   5        169.36        187.45         6.76 o
   0   4   5       2185.36       2815.30        73.45 o
   1   4   5       1604.43       1650.31        39.84 o
   2   4   5        112.75         85.08        17.44 o
   3   4   5          0.85          0.29         1.71 o
   4   4   5        136.47        138.11        15.68 o
   5   4   5          2.76          1.04         1.59 o
  -4   5   5         17.67         21.77         7.42 o
  -3   5   5         15.84         19.99         8.70 o
  -2   5   5         14.40         19.05         5.20 o
  -1   5   5         49.72         49.63         3.55 o
   0   5   5        546.49        580.56        14.00 o
   1   5   5        689.51        693.59        15.75 o
   2   5   5        450.04        405.78        18.60 o
   3   5   5        193.95        201.18        18.81 o
   4   5   5         88.23         95.40         9.93 o
   5   5   5          1.22         -0.73         3.03 o
  -4   6   5         30.98         46.04        15.94 o
  -3   6   5          0.67          2.52         5.19 o
  -2   6   5         35.27         28.79        10.07 o
  -1   6   5          7.76          8.20         3.37 o
   0   6   5          1.24          0.36         0.70 o
   1   6   5        208.02        156.64         6.55 o
   2   6   5         27.85         21.63         2.51 o
   3   6   5        329.61        418.21        50.28 o
   4   6   5        289.22        340.85        21.53 o
   5   6   5         39.73         41.01        11.78 o
  -3   7   5         27.80         34.41        21.49 o
  -2   7   5         15.38         14.77         4.03 o
  -1   7   5        538.79        559.66        48.76 o
   0   7   5        213.87        183.75        10.49 o
   1   7   5         45.11         51.58         8.52 o
   2   7   5         10.39         10.89         2.90 o
   3   7   5        145.27        157.39        16.19 o
   4   7   5          0.13         -0.50         3.21 o
   5   7   5         37.35         39.00        11.07 o
  -3   8   5        192.49        213.60        52.10 o
  -2   8   5        103.81         90.49        25.53 o
  -1   8   5        773.59        759.02        41.68 o
   0   8   5         30.79         23.89         6.75 o
   1   8   5          6.05          5.35         2.58 o
   2   8   5         81.82         74.44         6.63 o
   3   8   5          0.53          0.00         2.13 o
   4   8   5         73.59         81.35        10.18 o
  -2   9   5         68.37         57.25        15.35 o
  -1   9   5        251.14        254.80        25.62 o
   0   9   5        137.05        146.53        46.70 o
   1   9   5         65.93         50.90         9.02 o
   2   9   5        201.08        187.09        11.32 o
   3   9   5        139.16        145.01        15.14 o
   4   9   5          0.27          1.27         2.40 o
  -2  10   5         67.11         43.78        34.90 o
  -1  10   5         12.66         10.58         9.64 o
   0  10   5        226.78        217.97        28.77 o
   1  10   5        125.02        150.27        16.37 o
   2  10   5        203.76        171.99        21.71 o
   3  10   5          7.53          3.58         5.17 o
   4  10   5          3.17          1.37         2.00 o
  -1  11   5         10.52          5.07         4.51 o
   0  11   5         17.90         14.27         7.41 o
   1  11   5        171.82        178.29        13.88 o
   2  11   5        103.39        103.91        15.78 o
   3  11   5         55.69         62.13        14.15 o
   0  12   5         23.84         31.28         7.81 o
   1  12   5         78.27         88.41         7.23 o
   2  12   5          2.16          1.46         3.41 o
  -2 -11   6         99.59        103.83         7.92 o
  -1 -11   6          3.63          2.67         2.75 o
   0 -11   6          1.38          1.21         2.46 o
   1 -11   6         53.70         48.33         6.09 o
  -3 -10   6        294.74        421.21        36.56 o
  -2 -10   6         85.40         88.84         8.38 o
  -1 -10   6        153.11        165.94        14.37 o
   0 -10   6         15.37         21.72         7.60 o
   1 -10   6         61.07         66.77         6.40 o
   2 -10   6         20.47         23.64         6.04 o
  -3  -9   6        156.47        163.40        18.77 o
  -2  -9   6          7.11          4.98         3.37 o
  -1  -9   6        228.65        241.75        17.87 o
   0  -9   6        478.58        543.89        30.11 o
   1  -9   6         65.88         69.31         9.38 o
   2  -9   6          1.62          0.12         1.08 o
  -4  -8   6          0.52          0.20         2.99 o
  -3  -8   6          1.55          2.87         2.59 o
  -2  -8   6         20.45         17.96         4.27 o
  -1  -8   6         15.41         19.59         5.29 o
   0  -8   6        621.37        673.21        37.44 o
   1  -8   6         29.75         34.29         6.20 o
   2  -8   6         76.23         41.34        21.90 o
   3  -8   6         10.35          8.87        13.94 o
  -4  -7   6         60.00         73.66        12.44 o
  -3  -7   6          4.39          1.37         2.75 o
  -2  -7   6         14.52         10.66         2.38 o
  -1  -7   6        379.01        372.56        20.08 o
   0  -7   6       1033.86       1167.75        66.79 o
   1  -7   6          5.88         26.14        21.48 o
   2  -7   6         89.26        104.35        13.23 o
   3  -7   6         60.40         83.89        14.81 o
  -4  -6   6        227.02        160.63       126.15 o
  -3  -6   6          0.06          0.19         3.65 o
  -2  -6   6        253.50        298.48        13.18 o
  -1  -6   6         74.95         71.12         6.92 o
   0  -6   6          0.66          0.30         1.84 o
   1  -6   6          2.62          2.12         2.72 o
   2  -6   6          8.16          9.88         4.73 o
   3  -6   6         48.34         19.26        19.05 o
   4  -6   6          4.15         10.41        30.44 o
  -5  -5   6         31.73         33.47         7.79 o
  -4  -5   6        180.92         60.50        90.59 o
  -3  -5   6        203.79        166.19        17.99 o
  -2  -5   6        167.49        194.36        11.33 o
  -1  -5   6       1066.84        918.41        34.79 o
   0  -5   6          7.29          4.54         1.29 o
   1  -5   6         58.52         62.58         4.98 o
   2  -5   6         30.34         27.85         6.02 o
   3  -5   6         53.28         55.47        11.83 o
   4  -5   6          9.17         16.11        15.86 o
  -5  -4   6         66.95         73.47        14.33 o
  -4  -4   6         12.56          9.38         5.62 o
  -3  -4   6        539.13        531.20        37.66 o
  -2  -4   6        159.89        192.39         8.29 o
  -1  -4   6        794.94        688.65        36.55 o
   0  -4   6        360.77        319.27        12.69 o
   1  -4   6         10.58          7.56         1.65 o
   2  -4   6         25.42         23.52         6.10 o
   3  -4   6          2.59          1.61         3.53 o
   4  -4   6          0.12         -0.51         6.88 o
  -5  -3   6         15.41         12.01         5.14 o
  -4  -3   6          7.26          8.75         5.14 o
  -3  -3   6         58.45         55.46        11.95 o
  -2  -3   6        629.49        833.12        28.17 o
  -1  -3   6        913.05        848.23        33.16 o
   0  -3   6       1243.85       1088.82        29.67 o
   1  -3   6         90.10         85.97         4.31 o
   2  -3   6        104.19        117.27        18.56 o
   3  -3   6        100.04         82.36        13.99 o
   4  -3   6          6.55         10.74        13.17 o
  -5  -2   6          2.52          2.92         4.76 o
  -4  -2   6          0.68          3.25         3.82 o
  -3  -2   6        476.76        448.55        29.05 o
  -2  -2   6       1339.00       1328.52        79.70 o
  -1  -2   6        112.81        308.61        10.49 o
   0  -2   6       2088.55       2099.92        60.40 o
   1  -2   6        213.92        185.41         6.59 o
   2  -2   6       1012.40       1103.02        37.67 o
   3  -2   6          8.72          7.00         3.74 o
   4  -2   6          0.32          2.01         7.41 o
   5  -2   6          1.51          6.66         7.74 o
  -5  -1   6          3.05          2.14         4.34 o
  -4  -1   6        385.83        414.25        35.16 o
  -3  -1   6        359.96        367.21        23.63 o
  -2  -1   6        195.68        210.44         6.55 o
  -1  -1   6         62.74         77.14         3.02 o
   0  -1   6        442.89        422.50        17.98 o
   1  -1   6         11.30         17.69         1.68 o
   2  -1   6       3499.30       3972.90       145.68 o
   3  -1   6        192.16        210.32        17.41 o
   4  -1   6         12.11         11.73         9.53 o
  -5   0   6          1.43          1.33         7.52 o
  -4   0   6         68.96         80.54         8.94 o
  -3   0   6        474.75        403.07        36.54 o
  -2   0   6         14.49         12.26         1.66 o
  -1   0   6         66.54         97.62         4.69 o
   0   0   6       1279.12       1365.05        43.13 o
   1   0   6        175.80        147.01         5.25 o
   2   0   6         10.12         12.27         1.94 o
   3   0   6        369.71        415.43        26.91 o
   4   0   6          5.89          6.40         5.98 o
  -5   1   6         37.97         24.77        43.76 o
  -4   1   6         32.00         38.41        36.66 o
  -3   1   6       1178.73       1119.32        61.10 o
  -2   1   6         18.29         13.18         2.11 o
  -1   1   6        499.77        611.65        16.00 o
   0   1   6        443.86        411.94        10.82 o
   1   1   6         76.89         86.87         5.22 o
   2   1   6          7.67          5.08         1.81 o
   3   1   6        168.74        168.64         6.95 o
   4   1   6          6.76          5.36         4.85 o
  -4   2   6          0.04         -0.22         1.91 o
  -3   2   6        758.83        719.07        32.37 o
  -2   2   6        233.01        201.76         6.90 o
  -1   2   6          7.97          2.00         1.40 o
   0   2   6       1221.48       1287.26        33.92 o
   1   2   6          6.70          4.73         1.92 o
   2   2   6         25.89         24.95         4.44 o
   3   2   6         58.41         62.62         8.28 o
   4   2   6         98.22        101.34        11.00 o
  -4   3   6         11.86         18.39         5.98 o
  -3   3   6         22.89         21.09         5.87 o
  -2   3   6        549.54        520.64        18.21 o
  -1   3   6         42.44         34.17         2.86 o
   0   3   6       5167.92       6599.80       233.26 o
   1   3   6         48.57         54.17         4.18 o
   2   3   6       1839.84       2147.72        84.13 o
   3   3   6         66.18         71.03         7.53 o
   4   3   6          0.10          1.44         2.91 o
  -4   4   6         26.66         37.57        13.59 o
  -3   4   6          6.53          7.21         7.10 o
  -2   4   6         44.58         36.71         3.37 o
  -1   4   6        173.56        186.32         7.13 o
   0   4   6       2969.14       4457.83       135.10 o
   1   4   6          3.63         10.45         1.84 o
   2   4   6        939.58       1052.99        62.71 o
   3   4   6         42.06         34.82         6.50 o
   4   4   6          5.25          5.15         2.96 o
  -4   5   6         10.60         13.72         6.00 o
  -3   5   6          2.87          6.48         5.95 o
  -2   5   6         44.12         58.28         7.01 o
  -1   5   6        131.18        127.66         5.44 o
   0   5   6         18.81         16.73         1.56 o
   1   5   6       1790.40       1675.21        49.53 o
   2   5   6         64.95         58.90         4.11 o
   3   5   6        362.31        392.53        26.07 o
   4   5   6          2.34          2.48         3.07 o
   5   5   6          9.77          4.61         4.21 o
  -3   6   6        112.92        142.24        29.06 o
  -2   6   6         82.71         76.07        24.38 o
  -1   6   6          8.04          8.89         3.59 o
   0   6   6        183.34        196.45         6.24 o
   1   6   6         69.79         56.11         4.24 o
   2   6   6         32.70         37.85         2.60 o
   3   6   6        191.42        202.32        22.88 o
   4   6   6        411.31        138.73       234.02 o
   5   6   6          6.65          4.47         5.42 o
  -3   7   6         52.24         69.43        42.54 o
  -2   7   6        122.78        121.55        14.39 o
  -1   7   6        251.62        242.51        15.89 o
   0   7   6         13.23         10.35         1.90 o
   1   7   6        121.40        132.33         9.72 o
   2   7   6         62.48         19.34        17.61 o
   3   7   6         64.50         22.77        36.74 o
   4   7   6         86.66        101.02        10.94 o
   5   7   6         24.35          7.63         7.02 o
  -3   8   6          9.75          9.89         5.16 o
  -2   8   6         56.18         54.33         6.89 o
  -1   8   6        105.71        107.29        12.37 o
   0   8   6        309.05        264.38        23.67 o
   1   8   6         84.47         80.34         7.52 o
   2   8   6        102.88         96.90        12.87 o
   3   8   6          2.11          4.80         4.89 o
   4   8   6          5.28          6.25         5.76 o
  -2   9   6        152.89        139.17         9.63 o
  -1   9   6         50.52         49.03        18.35 o
   0   9   6        307.62        289.12        32.49 o
   1   9   6          6.44          2.15         2.08 o
   2   9   6        264.82        245.22        16.77 o
   3   9   6         29.78         33.86        11.72 o
   4   9   6          0.76          0.99         2.48 o
  -1  10   6         71.99         53.86        20.22 o
   0  10   6         29.81         40.10        11.91 o
   1  10   6        180.55        278.21        19.12 o
   2  10   6         92.12         90.18         9.30 o
   3  10   6         45.75         50.01         7.99 o
   4  10   6          5.61          3.82         2.65 o
  -1  11   6         20.07          5.91         6.86 o
   0  11   6         43.01         44.80        10.94 o
   1  11   6        222.32        271.93        17.88 o
   2  11   6         40.12         36.06         4.99 o
   3  11   6         52.97         47.40        11.43 o
   0  12   6          9.13          4.76         4.23 o
   1  12   6          0.12         -0.13         0.97 o
   2  12   6         45.53         48.16         8.74 o
  -2 -11   7         50.70         49.41         5.38 o
  -1 -11   7         88.30         95.73        10.29 o
   0 -11   7          0.06          0.09         1.47 o
  -3 -10   7        156.00        182.89        18.92 o
  -2 -10   7         49.93         46.52         6.18 o
  -1 -10   7        165.79        192.78        14.99 o
   0 -10   7          7.59          6.63         3.60 o
   1 -10   7        154.63        167.54        12.70 o
  -3  -9   7          0.32          3.77         5.18 o
  -2  -9   7        165.47        152.29         9.80 o
  -1  -9   7          6.83          7.26         4.34 o
   0  -9   7        273.58        312.30        23.68 o
   1  -9   7         11.70         11.63         3.64 o
   2  -9   7         34.11         32.61         5.90 o
  -4  -8   7         12.19          6.78         7.66 o
  -3  -8   7        106.42        105.59        18.28 o
  -2  -8   7        182.37        161.64        11.04 o
  -1  -8   7         87.90         94.38        10.17 o
   0  -8   7        387.30        460.17        25.72 o
   1  -8   7        137.05        147.01        15.48 o
   2  -8   7         54.05         58.92         7.48 o
   3  -8   7          2.72          5.51        11.09 o
  -4  -7   7        178.57        211.62        27.02 o
  -3  -7   7          2.32         -0.02         4.38 o
  -2  -7   7         82.77         51.81         7.51 o
  -1  -7   7         16.66         22.13        10.06 o
   0  -7   7        159.02        152.15        11.82 o
   1  -7   7        299.09        291.30        27.45 o
   2  -7   7          1.08          0.27         1.98 o
   3  -7   7         82.35         53.30        26.59 o
  -4  -6   7        107.31        132.37        21.01 o
  -3  -6   7        328.20        276.22        21.01 o
  -2  -6   7         64.72         93.57         7.82 o
  -1  -6   7        405.65        388.97        20.68 o
   0  -6   7        455.83        475.36        25.73 o
   1  -6   7        485.96        471.83        20.98 o
   2  -6   7         36.61         31.59         7.04 o
   3  -6   7         22.92         21.73        14.62 o
   4  -6   7          1.42          8.52        19.32 o
  -4  -5   7         10.39         10.36         5.72 o
  -3  -5   7        267.05        284.87        21.78 o
  -2  -5   7        136.30        178.93        10.37 o
  -1  -5   7        841.75        824.15        30.59 o
   0  -5   7         14.94         17.96         2.89 o
   1  -5   7          0.78          1.55         1.65 o
   2  -5   7          2.54          4.88         4.91 o
   3  -5   7          2.01          0.71         3.18 o
   4  -5   7         39.95         35.69        33.79 o
  -4  -4   7          5.54          7.64         5.18 o
  -3  -4   7         33.10         47.18         9.06 o
  -2  -4   7       1017.67       1339.64        61.65 o
  -1  -4   7        453.47        393.25        13.07 o
   0  -4   7       2241.81       2041.71        66.39 o
   1  -4   7          7.33          6.13         2.05 o
   2  -4   7         52.99         55.31         6.69 o
   3  -4   7         34.15         25.34        20.57 o
   4  -4   7          1.85          6.44        30.35 o
  -5  -3   7          0.06          0.22         2.70 o
  -4  -3   7          5.61         10.31         7.21 o
  -3  -3   7         44.05         38.82         8.57 o
  -2  -3   7         35.97         28.21         3.19 o
  -1  -3   7         23.58         21.35         3.51 o
   0  -3   7       2422.99       2260.24        63.29 o
   1  -3   7         19.54         13.74         2.25 o
   2  -3   7        287.66        301.04        20.59 o
   3  -3   7        432.55        416.01        54.12 o
   4  -3   7          2.12          2.08         8.87 o
  -5  -2   7          1.74          0.35         2.85 o
  -4  -2   7         12.98          8.19         5.97 o
  -3  -2   7        311.00        295.23        21.62 o
  -2  -2   7         43.61         41.91         2.60 o
  -1  -2   7        440.78        578.60        28.51 o
   0  -2   7        782.33        695.65        16.75 o
   1  -2   7        152.17        127.05         6.34 o
   2  -2   7          3.61          7.89         7.96 o
   3  -2   7        461.72        532.29        49.07 o
   4  -2   7         13.53         16.48        13.48 o
  -5  -1   7         48.97         55.30        10.94 o
  -4  -1   7          0.50          1.25         3.82 o
  -3  -1   7          0.33         15.25        28.12 o
  -2  -1   7         34.17         34.33         3.70 o
  -1  -1   7          4.68          9.16         1.42 o
   0  -1   7          4.28          7.72         5.88 o
   1  -1   7        966.61        888.68        37.74 o
   2  -1   7         86.32        107.41         8.14 o
   3  -1   7        953.75       1091.58        71.36 o
   4  -1   7         11.59         11.78        22.11 o
  -4   0   7         65.40         72.48        10.94 o
  -3   0   7        801.42        669.81        93.59 o
  -2   0   7        112.48         96.06         4.64 o
  -1   0   7          9.87         10.17         1.98 o
   0   0   7        320.42        292.30         8.86 o
   1   0   7         26.47         27.45         2.77 o
   2   0   7         28.49         18.90         2.80 o
   3   0   7        335.82        371.92        24.30 o
   4   0   7         13.20         11.50         3.68 o
  -4   1   7         38.66         23.53         5.95 o
  -3   1   7        602.45        585.20        41.22 o
  -2   1   7        457.26        424.89        16.96 o
  -1   1   7        527.01        760.33        19.94 o
   0   1   7        301.10        278.75         7.46 o
   1   1   7         15.56         16.01         2.70 o
   2   1   7        132.00        126.47         6.27 o
   3   1   7          0.24         -0.98         2.54 o
   4   1   7         41.21         43.85         7.13 o
  -4   2   7          0.38          0.58         1.98 o
  -3   2   7        116.52        109.32         7.97 o
  -2   2   7       1130.54       1016.31        33.96 o
  -1   2   7         82.34        189.64         7.16 o
   0   2   7       3622.65       3463.03       105.35 o
   1   2   7         14.97         15.89         4.06 o
   2   2   7          3.56          3.91         1.96 o
   3   2   7          0.57          0.42         1.38 o
   4   2   7          2.23          1.52         2.81 o
  -4   3   7          0.59          0.55         2.38 o
  -3   3   7         20.90         13.98         4.89 o
  -2   3   7        356.62        315.34        12.54 o
  -1   3   7         95.61        107.46         4.44 o
   0   3   7        699.76        741.73        19.32 o
   1   3   7       2051.78       2079.82        62.35 o
   2   3   7        353.27        410.87        20.80 o
   3   3   7         22.18         22.76         4.95 o
   4   3   7          6.17          4.89         3.10 o
  -4   4   7         60.05         69.84        10.82 o
  -3   4   7          3.19          2.56         3.79 o
  -2   4   7         68.85         78.92         5.05 o
  -1   4   7        525.25        520.40        19.23 o
   0   4   7        102.83        154.04        13.76 o
   1   4   7       1807.00       1708.99        49.53 o
   2   4   7        107.51        147.99        10.92 o
   3   4   7        270.51        282.58        19.23 o
   4   4   7          1.37          1.55         2.19 o
  -4   5   7          0.72          0.44         2.50 o
  -3   5   7         50.06         64.79        12.20 o
  -2   5   7        120.44        109.90         9.62 o
  -1   5   7        369.85        380.44        12.52 o
   0   5   7        166.12        175.58         6.32 o
   1   5   7        627.25        582.22        16.74 o
   2   5   7        142.98        144.48        15.53 o
   3   5   7        110.24        122.19        13.15 o
   4   5   7         16.00         15.53         5.73 o
   5   5   7        166.47        105.70        11.89 o
  -3   6   7        117.27        141.72        19.17 o
  -2   6   7         14.74         15.89         4.25 o
  -1   6   7          0.10          0.71         1.58 o
   0   6   7         60.71         52.70         3.59 o
   1   6   7         59.04         63.48         5.68 o
   2   6   7        171.74        201.68        23.79 o
   3   6   7          0.36          2.13         4.39 o
   4   6   7        179.62        204.14        17.31 o
   5   6   7          0.46         -0.75         3.07 o
  -3   7   7         21.09         26.28         8.66 o
  -2   7   7        420.25        421.00        29.64 o
  -1   7   7         34.91         26.60         7.11 o
   0   7   7        418.57        315.75        35.61 o
   1   7   7        198.91        194.17        12.48 o
   2   7   7         25.52          3.54        11.86 o
   3   7   7          4.36          4.49         6.54 o
   4   7   7        117.40        138.93        13.31 o
  -3   8   7          0.03          0.37         1.81 o
  -2   8   7         49.44         49.87        15.98 o
  -1   8   7        218.63        241.29        56.48 o
   0   8   7        479.99        462.86        44.47 o
   1   8   7          2.95          2.66         3.94 o
   2   8   7          7.79          1.05         1.71 o
   3   8   7         27.02         30.47         8.80 o
   4   8   7         69.50         80.97        14.30 o
  -2   9   7         25.69         23.79         5.65 o
  -1   9   7        168.02        244.83        28.52 o
   0   9   7        135.05        133.85        20.52 o
   1   9   7        224.57        222.08        16.16 o
   2   9   7         18.77          7.94         5.28 o
   3   9   7        236.79        277.26        31.33 o
   4   9   7         56.01         66.50        10.41 o
  -1  10   7         32.93         35.76         8.78 o
   0  10   7         25.25         21.40         8.56 o
   1  10   7         61.33        123.84        11.48 o
   2  10   7          9.64         10.15         2.69 o
   3  10   7        296.23        330.67        32.37 o
  -1  11   7          2.41          2.36         5.09 o
   0  11   7          3.86          3.55         4.61 o
   1  11   7         16.79         40.87         5.93 o
   2  11   7         74.25         79.56        11.28 o
   3  11   7         27.29         26.43         6.28 o
   1  12   7         53.29         56.63         8.23 o
  -1 -11   8        110.81        128.42         8.45 o
   0 -11   8         13.91          9.53         3.32 o
  -2 -10   8        219.19        216.05        17.29 o
  -1 -10   8         27.91         74.91        39.53 o
   0 -10   8        133.35        161.39        17.11 o
   1 -10   8         99.46         98.56         6.51 o
  -3  -9   8         68.12         84.39        13.37 o
  -2  -9   8        148.92        157.15        10.06 o
  -1  -9   8         30.77         44.89         7.52 o
   0  -9   8         28.01         31.79         5.81 o
   1  -9   8        107.14        124.93        11.70 o
   2  -9   8         22.11         10.86         8.63 o
  -3  -8   8         18.99         14.64         7.98 o
  -2  -8   8         51.18         43.65         7.57 o
  -1  -8   8          4.65          3.63         3.02 o
   0  -8   8          1.34          1.44         2.95 o
   1  -8   8        285.62        324.68        21.05 o
   2  -8   8         11.88          8.67         4.26 o
   3  -8   8          9.28         11.11        16.57 o
  -4  -7   8         60.73         67.27        10.63 o
  -3  -7   8        140.48        243.03        32.26 o
  -2  -7   8         14.56         13.38         5.04 o
  -1  -7   8          1.06          1.46         2.52 o
   0  -7   8          9.02          9.50         5.04 o
   1  -7   8         26.49         26.78         5.10 o
   2  -7   8          0.07          0.48         1.52 o
   3  -7   8         33.62         29.59        11.27 o
  -4  -6   8         10.25          8.95         5.87 o
  -3  -6   8        623.25        756.92       107.47 o
  -2  -6   8         89.85        115.52        14.27 o
  -1  -6   8         18.70         22.67         4.80 o
   0  -6   8        153.32        150.87        13.15 o
   1  -6   8         17.19         13.55         3.26 o
   2  -6   8          1.31          2.87         4.00 o
   3  -6   8          0.01          0.75         2.41 o
  -4  -5   8         68.68         67.95        11.92 o
  -3  -5   8         47.27         64.46        11.76 o
  -2  -5   8        675.36        766.92       231.84 o
  -1  -5   8        147.87        128.48         5.56 o
   0  -5   8         85.43         49.40         5.92 o
   1  -5   8         18.38         17.13         3.51 o
   2  -5   8         12.29         15.98         6.52 o
   3  -5   8          6.88          6.14         4.16 o
   4  -5   8         38.12         74.23        41.69 o
  -4  -4   8         40.64         39.71         9.53 o
  -3  -4   8         24.19         19.21        10.09 o
  -2  -4   8        934.54        313.16       446.69 o
  -1  -4   8        170.78        142.14         6.78 o
   0  -4   8       2412.85       2220.28        72.18 o
   1  -4   8         25.64         21.07         3.37 o
   2  -4   8         24.26         27.78         7.75 o
   3  -4   8          0.11          0.89         2.51 o
   4  -4   8         16.54         24.77        30.92 o
  -4  -3   8         56.50         61.95        16.64 o
  -3  -3   8        255.55        252.40        20.97 o
  -2  -3   8          3.04         12.84         5.31 o
  -1  -3   8         94.42        104.02        11.38 o
   0  -3   8       1021.61        967.86        25.11 o
   1  -3   8        435.06        441.52        15.26 o
   2  -3   8         41.35         54.97         9.53 o
   3  -3   8        312.75        343.31        44.60 o
   4  -3   8         22.11         27.93        30.19 o
  -4  -2   8         46.49         51.05         9.54 o
  -3  -2   8        173.44        166.72        19.31 o
  -2  -2   8        279.36        300.77        31.38 o
  -1  -2   8        241.41        243.42         9.08 o
   0  -2   8         10.05         10.59         2.15 o
   1  -2   8        581.04        552.04        22.43 o
   2  -2   8          2.33          0.99         3.79 o
   3  -2   8        856.49       1038.22        77.02 o
   4  -2   8         15.32          6.14         5.51 o
  -4  -1   8          5.86          7.90         6.41 o
  -3  -1   8        257.62        246.83        27.85 o
  -2  -1   8          5.82         26.17         5.43 o
  -1  -1   8        292.95        323.84        10.61 o
   0  -1   8         17.76         15.96         2.20 o
   1  -1   8        171.11        192.50         7.20 o
   2  -1   8        500.13        599.80        30.28 o
   3  -1   8          0.42          0.03         2.41 o
   4  -1   8        107.41        133.84        16.76 o
  -4   0   8         83.37         80.09        10.08 o
  -3   0   8        102.02         87.20        17.30 o
  -2   0   8        420.59        431.93        42.52 o
  -1   0   8         67.52         83.82         4.19 o
   0   0   8         84.05         71.34         3.62 o
   1   0   8         30.49         29.86         2.70 o
   2   0   8        475.31        498.81        29.47 o
   3   0   8          5.03          3.92         4.64 o
   4   0   8        128.38        121.55        11.42 o
  -4   1   8         31.30         24.28         5.78 o
  -3   1   8          6.15          6.49         3.09 o
  -2   1   8       2280.93       2093.16        85.56 o
  -1   1   8         57.26         91.83         4.61 o
   0   1   8         72.42         58.40         3.39 o
   1   1   8         10.54          6.81         2.09 o
   2   1   8         37.51         27.69         3.33 o
   3   1   8          0.10         -2.41         3.44 o
   4   1   8          0.02         -0.31         1.99 o
  -4   2   8          0.29          1.36         2.11 o
  -3   2   8          1.49          0.17         1.94 o
  -2   2   8        795.87        744.28        29.39 o
  -1   2   8        293.84        333.13        10.54 o
   0   2   8       1144.12       1027.61        27.38 o
   1   2   8       1020.00       1048.53        32.68 o
   2   2   8          0.01          1.09         1.65 o
   3   2   8        138.92        140.77        10.85 o
   4   2   8         15.39         16.42         5.93 o
  -4   3   8         46.24         37.37         7.26 o
  -3   3   8         17.97         11.78         4.30 o
  -2   3   8         24.63         19.60         3.03 o
  -1   3   8         55.28         54.48         3.00 o
   0   3   8         58.21         51.05         2.77 o
   1   3   8       2256.12       2296.70        76.49 o
   2   3   8         19.76         17.37         6.12 o
   3   3   8        121.53        127.75        10.73 o
   4   3   8          0.02          0.60         2.76 o
  -4   4   8         29.83         29.88         7.01 o
  -3   4   8         82.16         81.99        10.92 o
  -2   4   8         11.67          6.05         2.14 o
  -1   4   8         17.63         18.66         2.00 o
   0   4   8        178.32        180.96         7.03 o
   1   4   8        436.03        401.51        11.45 o
   2   4   8        812.35        756.38        64.76 o
   3   4   8        107.11        118.19        11.72 o
   4   4   8         42.17         45.89        11.74 o
  -4   5   8          1.99          1.68         2.92 o
  -3   5   8         76.56         88.12        13.30 o
  -2   5   8         25.39         27.42         4.47 o
  -1   5   8         46.94         45.07         8.36 o
   0   5   8         50.68         39.57         4.31 o
   1   5   8          7.31          5.28         1.36 o
   2   5   8         76.38        224.27       136.60 o
   3   5   8         55.29         59.35        11.29 o
   4   5   8        205.14        203.49        41.25 o
  -3   6   8         22.64         27.11         9.62 o
  -2   6   8        119.49        154.06        14.67 o
  -1   6   8         18.56         15.20         3.56 o
   0   6   8        261.16        312.76        16.17 o
   1   6   8          9.06          6.30         2.61 o
   2   6   8          3.18          4.45         5.00 o
   3   6   8         14.17         13.38         7.56 o
   4   6   8         17.19         13.81         5.57 o
  -3   7   8         22.43         26.52         8.23 o
  -2   7   8        125.32        135.34        22.62 o
  -1   7   8         52.03         51.79         8.23 o
   0   7   8        536.82        649.97        63.16 o
   1   7   8          2.90          1.16         2.49 o
   2   7   8         15.87         15.07         5.79 o
   3   7   8         34.83         44.57         9.98 o
   4   7   8         15.74         12.37         5.31 o
  -2   8   8         26.89         27.10         6.39 o
  -1   8   8        280.28        262.50        17.11 o
   0   8   8        198.14        256.32        29.10 o
   1   8   8        207.34        192.22        17.45 o
   2   8   8        102.13         42.82        36.99 o
   3   8   8        117.80        169.16        56.55 o
   4   8   8         41.40         50.28         9.62 o
  -2   9   8        125.03         97.57        28.40 o
  -1   9   8        214.03        280.65        29.08 o
   0   9   8         48.03         59.20        14.05 o
   1   9   8        259.48        223.71        20.58 o
   2   9   8         57.03         54.53         6.66 o
   3   9   8         65.91         81.33        12.97 o
   4   9   8          2.53          3.16         3.91 o
  -1  10   8         44.23         42.89         9.14 o
   0  10   8          9.55         13.37         7.24 o
   1  10   8          5.87          3.31         2.77 o
   2  10   8        361.08        338.84        25.43 o
   3  10   8         16.09         13.86         4.92 o
   0  11   8         18.90         21.13         7.10 o
   1  11   8         29.84         27.68         3.96 o
   2  11   8         62.13         57.27        17.15 o
  -2 -10   9        150.62        180.66        12.77 o
  -1 -10   9         36.13         32.31         4.72 o
   0 -10   9         26.83         35.44         4.96 o
   1 -10   9         67.64         63.80         6.85 o
  -3  -9   9          5.38          8.01         9.00 o
  -2  -9   9          6.92          3.19         3.18 o
  -1  -9   9         72.65         73.27         8.13 o
   0  -9   9         13.45         14.20         6.76 o
   1  -9   9        295.95        335.29        16.82 o
   2  -9   9         15.90         20.01         6.04 o
  -3  -8   9         68.46        111.73        12.62 o
  -2  -8   9         12.54         18.71         6.59 o
  -1  -8   9          2.72          2.97         2.83 o
   0  -8   9         60.57         58.58         6.85 o
   1  -8   9         96.44        118.05        10.75 o
   2  -8   9         10.26          4.28         5.22 o
  -4  -7   9        123.13        126.76        13.88 o
  -3  -7   9        205.05        271.35        25.93 o
  -2  -7   9          2.23          0.75         2.84 o
  -1  -7   9        196.65        194.29        12.94 o
   0  -7   9         19.92         18.60         4.35 o
   1  -7   9          0.47          0.73         1.75 o
   2  -7   9         74.26         90.09        12.70 o
   3  -7   9          0.45          0.57         3.22 o
  -4  -6   9        304.94        348.45        28.12 o
  -3  -6   9        119.43        115.20        15.07 o
  -2  -6   9        105.15        123.93        11.91 o
  -1  -6   9         83.51         68.77         8.29 o
   0  -6   9        255.34        262.46        14.33 o
   1  -6   9         89.22         88.49         9.41 o
   2  -6   9         20.45         25.65         8.43 o
   3  -6   9          0.21          0.17         1.66 o
  -4  -5   9        142.10        150.21        18.68 o
  -3  -5   9          6.91         10.40         8.66 o
  -2  -5   9        555.48        612.55        31.42 o
  -1  -5   9        155.78        120.99         9.13 o
   0  -5   9        972.22        956.61       105.13 o
   1  -5   9         33.91         27.39         5.69 o
   2  -5   9         11.20          9.14         6.68 o
   3  -5   9          3.33          4.12         4.55 o
   4  -5   9          8.68          1.30        17.58 o
  -4  -4   9         22.80         18.81        10.18 o
  -3  -4   9          3.45          3.70         4.44 o
  -2  -4   9         33.91         35.27         5.59 o
  -1  -4   9        196.89        151.65         7.98 o
   0  -4   9        321.83        322.55        72.27 o
   1  -4   9        462.05        477.92        24.28 o
   2  -4   9          0.03         -1.62         4.48 o
   3  -4   9         72.99         82.70        13.38 o
   4  -4   9         35.06          9.17         5.16 o
  -4  -3   9          0.11          1.17         3.10 o
  -3  -3   9         17.05         16.63         6.36 o
  -2  -3   9          5.88          9.94         3.22 o
  -1  -3   9        415.98        328.94        14.13 o
   0  -3   9        113.06        120.50         4.49 o
   1  -3   9        977.19        997.72        60.52 o
   2  -3   9          0.26         -0.04         6.55 o
   3  -3   9         34.43         36.96        10.10 o
   4  -3   9          4.86          3.26         4.11 o
  -4  -2   9          6.77          7.43         5.19 o
  -3  -2   9         99.39         84.11        12.25 o
  -2  -2   9        571.49        683.54        49.61 o
  -1  -2   9         22.79         24.35         2.79 o
   0  -2   9          3.95          2.50         0.97 o
   1  -2   9        245.62        241.19        10.53 o
   2  -2   9        124.38        142.57        17.38 o
   3  -2   9        359.86        422.89        36.61 o
   4  -2   9         81.14         55.26        27.32 o
  -4  -1   9        103.35        118.42        13.81 o
  -3  -1   9        113.98        151.83        19.56 o
  -2  -1   9       1109.78       1440.08       122.50 o
  -1  -1   9         62.62         72.02         4.63 o
   0  -1   9         14.16         11.86         1.74 o
   1  -1   9         81.93         60.81         4.89 o
   2  -1   9          2.10          7.16         7.31 o
   3  -1   9          9.03         14.03         6.80 o
   4  -1   9         98.40        106.42        17.17 o
  -4   0   9        202.68        223.57        26.44 o
  -3   0   9        349.71        252.89        72.42 o
  -2   0   9       2920.96       2747.07       351.27 o
  -1   0   9         38.24         46.56         3.61 o
   0   0   9        595.08        577.74        20.99 o
   1   0   9         16.11         12.77         2.20 o
   2   0   9         21.22         36.82        10.94 o
   3   0   9          4.93          5.56         5.00 o
   4   0   9         60.80         58.11         8.64 o
  -4   1   9         70.42         73.71         8.37 o
  -3   1   9         16.39          9.99         3.26 o
  -2   1   9       1439.40       1341.26        53.35 o
  -1   1   9        611.40        842.78        24.14 o
   0   1   9         43.24         49.07         2.77 o
   1   1   9        841.43        815.16        33.15 o
   2   1   9          1.57          1.97         1.54 o
   3   1   9         30.51         50.11        18.24 o
   4   1   9         10.38          7.10         4.56 o
  -4   2   9         23.17         15.63         3.89 o
  -3   2   9          0.09          1.29         2.26 o
  -2   2   9         62.04         67.18         5.66 o
  -1   2   9       1159.90       1581.87        47.31 o
   0   2   9         20.85         17.47         1.95 o
   1   2   9       1600.50       1569.00        49.57 o
   2   2   9         96.56        107.51         6.75 o
   3   2   9        178.90         81.95        70.11 o
   4   2   9          3.93          3.59         6.97 o
  -4   3   9         18.30         14.92         4.74 o
  -3   3   9         72.80         61.97         6.20 o
  -2   3   9         12.24         10.64         2.58 o
  -1   3   9         64.58         45.40         6.63 o
   0   3   9         63.47         44.62         2.49 o
   1   3   9        555.86        564.52        22.20 o
   2   3   9        191.43        155.45        10.54 o
   3   3   9        123.88        129.90        17.63 o
   4   3   9         12.23         11.47         6.29 o
  -4   4   9         17.32         11.90         7.98 o
  -3   4   9          0.03         -0.87         3.33 o
  -2   4   9          0.01          0.03         0.93 o
  -1   4   9         46.09         40.78         5.82 o
   0   4   9        241.74        252.49         9.55 o
   1   4   9          2.00          1.47         1.21 o
   2   4   9       1061.43        948.88        67.08 o
   3   4   9         13.14         15.31         6.82 o
   4   4   9         60.94         68.72        27.02 o
  -3   5   9          1.61          1.27         4.03 o
  -2   5   9        264.59        254.27        14.82 o
  -1   5   9        447.89        447.72        24.80 o
   0   5   9        155.34        154.98         9.82 o
   1   5   9        215.27        214.41         8.94 o
   2   5   9        307.23        340.27        23.63 o
   3   5   9         24.22         30.92         8.77 o
   4   5   9         22.29         18.52         5.54 o
  -3   6   9         26.66         36.96        10.27 o
  -2   6   9        197.87        208.17        17.54 o
  -1   6   9        111.74         84.00         7.38 o
   0   6   9         71.19        179.62        46.25 o
   1   6   9          6.06          7.16         2.68 o
   2   6   9          5.56          6.52         4.66 o
   3   6   9         24.08         31.22         8.34 o
   4   6   9          4.05          2.66         3.37 o
  -3   7   9         39.58         70.09       178.38 o
  -2   7   9          1.77          2.30         4.14 o
  -1   7   9        120.60        123.93        12.93 o
   0   7   9        239.07        293.10        26.30 o
   1   7   9        292.94        267.59        20.53 o
   2   7   9        127.16        128.58        13.05 o
   3   7   9         18.03         19.42         7.68 o
   4   7   9          0.26          0.72         2.20 o
  -2   8   9          0.69          0.78         2.21 o
  -1   8   9         50.28         51.76         6.54 o
   0   8   9        167.27        184.36        51.18 o
   1   8   9        284.84        282.28        17.00 o
   2   8   9          2.41          3.45         4.40 o
   3   8   9         48.98         62.83        16.92 o
   4   8   9         11.96          8.18         5.21 o
  -2   9   9          0.11         -0.67         1.84 o
  -1   9   9          0.89          0.30         1.65 o
   0   9   9        193.22        225.63        27.04 o
   1   9   9         57.62         45.62         5.35 o
   2   9   9         65.15         91.97        13.04 o
   3   9   9          9.76         12.37         6.34 o
   4   9   9         55.39         74.69        10.41 o
  -1  10   9         77.28        108.53        13.32 o
   0  10   9         54.94         51.81        11.16 o
   1  10   9          0.20          0.66         1.68 o
   2  10   9        177.03        160.55        10.61 o
   3  10   9         25.98         30.17         6.11 o
   0  11   9          0.07          0.24         2.23 o
   1  11   9          5.57          2.78         3.29 o
   2  11   9          0.18         -0.40         2.36 o
  -2 -10  10         11.64          8.07         2.92 o
  -1 -10  10        160.55        180.86        13.11 o
   0 -10  10          2.56          1.83         1.75 o
  -2  -9  10         92.83         89.46         8.77 o
  -1  -9  10        148.97        150.24         9.75 o
   0  -9  10         10.88          7.17         2.92 o
   1  -9  10        113.38        121.09        25.81 o
  -3  -8  10        148.79        116.55        55.30 o
  -2  -8  10          9.97         13.55         4.66 o
  -1  -8  10          5.80          3.53         2.80 o
   0  -8  10          4.73          5.08         2.81 o
   1  -8  10          4.54          2.77         2.86 o
   2  -8  10         46.22         70.04        15.21 o
  -3  -7  10         73.19         95.41        16.94 o
  -2  -7  10        378.90        355.02        22.83 o
  -1  -7  10          0.23          0.95         2.07 o
   0  -7  10         58.03         54.58         9.15 o
   1  -7  10         11.63          9.25         4.10 o
   2  -7  10         87.80        110.11        14.62 o
   3  -7  10          1.94          1.21         2.05 o
  -4  -6  10        154.24        179.82        20.89 o
  -3  -6  10         72.07        117.69        20.59 o
  -2  -6  10        247.50        252.42        16.16 o
  -1  -6  10        149.42        125.54        12.60 o
   0  -6  10         72.26         73.76         9.50 o
   1  -6  10          4.60          7.90         2.90 o
   2  -6  10          1.78          1.79         6.72 o
   3  -6  10          1.07          0.53         2.17 o
  -4  -5  10          3.95          4.11         6.48 o
  -3  -5  10         33.85         35.47         9.05 o
  -2  -5  10         15.35        116.76        52.01 o
  -1  -5  10       1486.48       1269.95        99.00 o
   0  -5  10          0.21         -0.21         1.92 o
   1  -5  10       1132.57       1112.58        63.37 o
   2  -5  10         15.32         16.34        11.25 o
   3  -5  10          4.94          3.47         4.19 o
  -4  -4  10         10.69          8.87         5.13 o
  -3  -4  10         58.05         63.30        15.64 o
  -2  -4  10        269.40        458.90       124.16 o
  -1  -4  10        441.36        363.42        31.46 o
   0  -4  10         13.12         10.79         3.97 o
   1  -4  10       1068.60       1118.72        55.70 o
   2  -4  10          5.74          5.93         8.51 o
   3  -4  10         27.87         33.48         9.28 o
   4  -4  10         31.80         10.58         7.29 o
  -4  -3  10          8.30         11.90         5.39 o
  -3  -3  10         38.78         46.79        13.04 o
  -2  -3  10         51.47        102.43         8.28 o
  -1  -3  10          6.04         15.18         9.14 o
   0  -3  10        198.61        173.94         8.62 o
   1  -3  10        214.67        205.86        12.06 o
   2  -3  10        141.06        192.00        31.07 o
   3  -3  10          2.25          0.69         3.67 o
   4  -3  10        139.88         95.56        67.64 o
  -4  -2  10        123.41        151.95        16.53 o
  -3  -2  10         30.06         33.23         7.51 o
  -2  -2  10         20.26         14.74         4.55 o
  -1  -2  10         27.21         23.57         3.09 o
   0  -2  10         57.92         52.98         3.16 o
   1  -2  10         16.54         25.39         4.37 o
   2  -2  10         61.81         77.49        12.85 o
   3  -2  10         36.23         50.33        17.11 o
   4  -2  10         41.56         35.88        13.51 o
  -4  -1  10        202.90        232.73        25.74 o
  -3  -1  10        305.51        297.69        22.59 o
  -2  -1  10        110.67        196.56        27.86 o
  -1  -1  10        112.96        165.11        35.32 o
   0  -1  10          9.77          6.41         1.69 o
   1  -1  10         16.66         12.99         2.13 o
   2  -1  10         20.72         46.02        43.02 o
   3  -1  10         69.07        101.67        14.87 o
   4  -1  10         27.90         13.37         7.76 o
  -4   0  10         28.91         33.17         6.98 o
  -3   0  10        143.21         99.02        32.09 o
  -2   0  10        133.49        134.37        16.32 o
  -1   0  10       1609.32       2131.07       138.80 o
   0   0  10         15.13         17.22         2.08 o
   1   0  10          4.70          2.33         1.28 o
   2   0  10         18.69         21.89         7.76 o
   3   0  10         57.78         66.29        13.13 o
   4   0  10          3.34          1.78         2.93 o
  -4   1  10          5.55          0.68         2.59 o
  -3   1  10         31.87         34.87         4.78 o
  -2   1  10         62.07         66.56         6.16 o
  -1   1  10       1536.34       1922.88       116.53 o
   0   1  10         10.04          9.93         1.44 o
   1   1  10       1357.49       1353.16        55.28 o
   2   1  10         13.05          8.70         2.43 o
   3   1  10        117.81        158.33        32.46 o
   4   1  10          5.74          3.79         4.10 o
  -4   2  10         11.41         10.42         3.00 o
  -3   2  10          3.84          2.34         2.42 o
  -2   2  10          0.22          1.34         1.95 o
  -1   2  10        609.58        725.58        37.12 o
   0   2  10         13.77          9.16         1.33 o
   1   2  10        396.64        398.69        12.72 o
   2   2  10        490.71        434.24        64.17 o
   3   2  10         37.82         29.19         4.15 o
   4   2  10          0.14         -0.22         2.56 o
  -4   3  10         13.65         10.38         3.66 o
  -3   3  10          0.84          1.52         1.78 o
  -2   3  10          0.10          0.22         1.63 o
  -1   3  10          0.88          4.00         2.95 o
   0   3  10        125.14        108.68        11.05 o
   1   3  10        103.01        103.03         5.29 o
   2   3  10        601.87        557.22        34.74 o
   3   3  10        130.26        147.60        27.07 o
   4   3  10         38.86         53.62        11.27 o
  -3   4  10          0.12         -0.48         2.21 o
  -2   4  10         87.66         80.78         7.57 o
  -1   4  10         65.25         88.67         9.55 o
   0   4  10         34.56         32.63         6.62 o
   1   4  10         50.28         52.93         4.32 o
   2   4  10        199.82        161.37        16.77 o
   3   4  10         75.30         85.63        15.68 o
   4   4  10         21.49         17.50         4.26 o
  -3   5  10          5.79          6.91         5.94 o
  -2   5  10        116.16         92.06         9.46 o
  -1   5  10         10.63         16.34         6.68 o
   0   5  10         11.16          9.06         3.39 o
   1   5  10        239.25        230.67         9.85 o
   2   5  10         19.41         24.74         8.12 o
   3   5  10         68.71         70.22        16.45 o
   4   5  10          2.43          2.26         2.82 o
  -3   6  10         51.47         55.07        19.60 o
  -2   6  10         59.17         50.43         8.81 o
  -1   6  10        618.75        575.99        29.14 o
   0   6  10        643.48        626.14        29.62 o
   1   6  10        745.73        721.12        33.70 o
   2   6  10        207.63        298.60        41.24 o
   3   6  10         22.87         27.54         7.86 o
   4   6  10          2.71          2.00         2.90 o
  -2   7  10          7.36          8.48         5.68 o
  -1   7  10        380.69        396.46        24.69 o
   0   7  10        154.25        139.47        30.83 o
   1   7  10        320.12        304.05        21.48 o
   2   7  10          0.71         -0.36         3.28 o
   3   7  10         40.32         53.63        10.75 o
   4   7  10          9.83          8.07         4.57 o
  -2   8  10         12.76         20.50         5.41 o
  -1   8  10         54.65         45.60         6.14 o
   0   8  10        346.34        417.31        83.87 o
   1   8  10        118.75        122.30        10.05 o
   2   8  10        181.28        204.66        20.82 o
   3   8  10          0.17          0.45         3.97 o
   4   8  10         54.14         62.32         9.60 o
  -1   9  10         61.08         56.09        10.18 o
   0   9  10        139.64        208.10        25.37 o
   1   9  10         41.69         36.99         4.71 o
   2   9  10         15.31         22.10         7.45 o
   3   9  10         74.48         99.78        13.66 o
  -1  10  10          3.77          4.45         3.90 o
   0  10  10          6.46         10.10         6.07 o
   1  10  10         26.41         21.15         8.86 o
   2  10  10          2.45          0.23         2.03 o
   3  10  10         72.28         95.95        17.57 o
   1  11  10          6.51          7.30         3.83 o
   2  11  10         48.17         58.98         7.81 o
  -1 -10  11         53.28         70.76        18.24 o
   0 -10  11          6.99          3.87         2.58 o
  -2  -9  11         11.53         15.66         3.65 o
  -1  -9  11         13.63          8.62         3.88 o
   0  -9  11          0.04          0.26         0.95 o
   1  -9  11         16.61          3.70         8.19 o
  -3  -8  11         41.53         46.59         8.21 o
  -2  -8  11         94.74        101.00        13.41 o
  -1  -8  11         22.55         20.99         3.58 o
   0  -8  11         57.75         49.28        12.43 o
   1  -8  11         22.21         20.50         4.60 o
   2  -8  11         29.27         47.82        16.55 o
  -3  -7  11        110.93        121.82        18.81 o
  -2  -7  11        323.49        326.24        27.39 o
  -1  -7  11          1.64          2.08         1.81 o
   0  -7  11         27.82         32.64         6.77 o
   1  -7  11          4.53          6.15         3.48 o
   2  -7  11          0.09         -0.27         2.61 o
  -3  -6  11        185.96        266.78        23.64 o
  -2  -6  11         98.39        232.24       107.06 o
  -1  -6  11        351.89        302.53        22.39 o
   0  -6  11         76.73         71.56         9.32 o
   1  -6  11         72.16         77.58         8.56 o
   2  -6  11          3.70          0.51         2.98 o
   3  -6  11          3.91          2.37         5.31 o
  -4  -5  11         90.28         90.50         9.65 o
  -3  -5  11        132.14        174.07        21.26 o
  -2  -5  11          1.61          1.91         2.33 o
  -1  -5  11        117.47        118.57        19.17 o
   0  -5  11        348.51        324.19        46.57 o
   1  -5  11        124.26        127.20        11.64 o
   2  -5  11         18.73         15.63         8.51 o
   3  -5  11          1.41          3.02         6.55 o
  -4  -4  11         52.08         64.78        10.23 o
  -3  -4  11         38.97         47.58        13.79 o
  -2  -4  11         73.92         74.80         7.49 o
  -1  -4  11         24.47         25.70         4.37 o
   0  -4  11        430.37        379.76        31.83 o
   1  -4  11        208.16        230.77        35.91 o
   2  -4  11        189.43        259.86        29.33 o
   3  -4  11          3.79          3.79         4.90 o
   4  -4  11         18.40          0.27         9.80 o
  -4  -3  11         59.38         51.47         8.87 o
  -3  -3  11          4.40          2.47         3.26 o
  -2  -3  11         67.55        166.68        15.46 o
  -1  -3  11        645.02        615.71        62.45 o
   0  -3  11        134.00        121.56         9.45 o
   1  -3  11         40.11         43.68         5.88 o
   2  -3  11        186.45        256.90        62.25 o
   3  -3  11          2.16          3.45         9.10 o
   4  -3  11        182.36        166.87        51.86 o
  -4  -2  11        225.11        242.73        40.49 o
  -3  -2  11          1.29          0.14         4.60 o
  -2  -2  11        421.43        445.56        37.82 o
  -1  -2  11          6.83         83.19        46.96 o
   0  -2  11         54.84         49.04         3.84 o
   1  -2  11          9.66          5.02         2.79 o
   2  -2  11          2.27          3.66         7.59 o
   3  -2  11          2.67          6.09         6.12 o
   4  -2  11          6.26          4.98         5.67 o
  -4  -1  11        132.60        145.25        17.41 o
  -3  -1  11        118.74        101.98        11.64 o
  -2  -1  11          7.28         11.24         3.87 o
  -1  -1  11        737.67       1366.83       467.17 o
   0  -1  11          8.71          8.94         1.58 o
   1  -1  11        119.35        106.89         7.24 o
   2  -1  11          0.42         -0.59         3.05 o
   3  -1  11         77.88        113.87        16.55 o
   4  -1  11          3.12          1.72         3.62 o
  -4   0  11         63.68         64.95         8.21 o
  -3   0  11        112.75         91.15        21.21 o
  -2   0  11         33.22         34.45         3.98 o
  -1   0  11       2125.56       2524.90       290.84 o
   0   0  11         18.51         13.72         1.82 o
   1   0  11          3.14          2.61         1.20 o
   2   0  11         47.89         58.23        15.54 o
   3   0  11          2.07          0.69         6.16 o
   4   0  11          0.00         -0.28         1.63 o
  -4   1  11          2.39          1.02         4.01 o
  -3   1  11          2.98          3.42         2.62 o
  -2   1  11         37.45         33.01         6.16 o
  -1   1  11       1158.53       1317.48        70.49 o
   0   1  11        559.10        486.61        16.95 o
   1   1  11         65.37         53.16         4.49 o
   2   1  11        725.24        675.56       108.10 o
   3   1  11         32.76         34.45         7.01 o
   4   1  11         87.58         95.06        11.90 o
  -4   2  11          4.60          2.96         8.63 o
  -3   2  11         41.25         21.09         7.62 o
  -2   2  11         14.58         10.21         4.60 o
  -1   2  11         94.02         94.48        11.77 o
   0   2  11        179.07        159.79        12.67 o
   1   2  11         23.29         21.04         3.40 o
   2   2  11        750.70        659.32       117.51 o
   3   2  11          8.56          6.98         3.96 o
   4   2  11         34.62         49.64        10.78 o
  -3   3  11         46.53         41.24         4.71 o
  -2   3  11         28.70         30.77         5.26 o
  -1   3  11         59.83         70.98         8.06 o
   0   3  11         48.38         44.34         8.15 o
   1   3  11         93.76        104.70         6.74 o
   2   3  11        246.76        234.91        18.90 o
   3   3  11        324.69        323.32        81.27 o
   4   3  11          1.80          2.10         4.41 o
  -3   4  11         97.74         82.50        10.62 o
  -2   4  11         25.05         19.86         5.38 o
  -1   4  11         54.17         78.46         8.28 o
   0   4  11        238.42        270.43        19.04 o
   1   4  11          8.54          8.80         2.41 o
   2   4  11          0.84          1.30         2.87 o
   3   4  11        141.99        140.14        34.50 o
   4   4  11         13.14         15.11         6.15 o
  -3   5  11        143.01        150.60        18.55 o
  -2   5  11         22.39         19.93         5.24 o
  -1   5  11        167.63        197.70        20.06 o
   0   5  11         42.21         43.16         6.10 o
   1   5  11         24.29         21.64         3.07 o
   2   5  11          4.01          2.28         4.41 o
   3   5  11          5.47          3.13         6.21 o
   4   5  11         11.28          8.65         3.54 o
  -3   6  11        116.95        132.53        24.22 o
  -2   6  11         62.47         62.51         9.38 o
  -1   6  11         36.40         31.15         6.62 o
   0   6  11         14.38         13.88         3.85 o
   1   6  11        178.03        155.29        10.35 o
   2   6  11         10.35         10.83         5.34 o
   3   6  11         26.47         28.27         9.11 o
   4   6  11         20.07         16.93         4.82 o
  -2   7  11         85.08         96.04        12.73 o
  -1   7  11         59.89         49.88         8.82 o
   0   7  11        121.12        104.37         7.80 o
   1   7  11        228.98        219.85        20.82 o
   2   7  11         56.19        119.24        37.30 o
   3   7  11         22.16         24.66         8.04 o
   4   7  11         55.66         64.72        11.91 o
  -2   8  11         31.09         31.32         6.66 o
  -1   8  11         43.94         40.59         5.74 o
   0   8  11        155.56        136.83        46.79 o
   1   8  11        193.89        208.82        15.61 o
   2   8  11         88.59         93.85        14.16 o
   3   8  11          1.33          3.57         7.32 o
   4   8  11         19.79         25.41         7.58 o
  -1   9  11          2.14          2.19         2.35 o
   0   9  11          0.98          7.99         6.66 o
   1   9  11         58.49         56.82         8.30 o
   2   9  11         10.33         11.87         5.86 o
   3   9  11        139.75        177.11        17.95 o
   0  10  11         48.22         75.22        11.78 o
   1  10  11         24.80         17.60         8.31 o
   2  10  11         12.56          3.33         2.70 o
  -1  -9  12         74.58         64.05        15.19 o
   0  -9  12          0.67          0.72         1.98 o
   1  -9  12          2.12          0.84         2.92 o
  -2  -8  12        106.10        114.19         8.35 o
  -1  -8  12         17.50          7.23         5.09 o
   0  -8  12          4.23          3.21         3.02 o
   1  -8  12          4.96          3.35         8.36 o
  -3  -7  12        334.46        359.00        27.29 o
  -2  -7  12         82.12        120.60        43.53 o
  -1  -7  12         75.53         72.97         9.09 o
   0  -7  12          3.79          1.59         2.60 o
   1  -7  12         31.87         39.78         5.95 o
   2  -7  12         31.08         42.81        15.30 o
  -3  -6  12        136.22        102.34        24.70 o
  -2  -6  12         39.66         44.80        11.14 o
  -1  -6  12        225.25        333.57        35.96 o
   0  -6  12        197.68        194.77        23.75 o
   1  -6  12        108.73        123.19        14.60 o
   2  -6  12         41.69         43.03        12.16 o
   3  -6  12          0.09          0.04         1.76 o
  -3  -5  12          5.80          3.68         1.77 o
  -2  -5  12          1.93         38.24        24.87 o
  -1  -5  12         19.61        174.04        23.71 o
   0  -5  12         82.82         71.41        14.62 o
   1  -5  12         28.40         26.50         5.65 o
   2  -5  12        145.11        206.49        24.23 o
   3  -5  12          0.62          0.32         3.83 o
  -3  -4  12         50.75         68.70        23.11 o
  -2  -4  12          4.57          6.97         3.24 o
  -1  -4  12         50.31         70.25        46.11 o
   0  -4  12        139.32        131.54        11.08 o
   1  -4  12         59.39         75.86        13.36 o
   2  -4  12        214.29        285.56        29.71 o
   3  -4  12          1.46          3.60         7.78 o
  -4  -3  12        164.18        169.11        27.39 o
  -3  -3  12         16.18         10.22         6.73 o
  -2  -3  12          6.84          6.25         2.56 o
  -1  -3  12        250.08        205.32        16.31 o
   0  -3  12         81.96         87.33        12.02 o
   1  -3  12          1.87          0.43         1.41 o
   2  -3  12        132.19        195.38        31.62 o
   3  -3  12         22.80         45.98        11.33 o
   4  -3  12          7.66          3.35         2.73 o
  -4  -2  12        122.53        125.95        20.65 o
  -3  -2  12        204.22        194.28        60.51 o
  -2  -2  12        257.80        304.79        52.11 o
  -1  -2  12         91.97         91.29        10.25 o
   0  -2  12          2.09          1.35         1.41 o
   1  -2  12         10.16         11.35         3.55 o
   2  -2  12          2.65          3.78         5.40 o
   3  -2  12         19.50         30.60        10.03 o
   4  -2  12          8.62          2.93         3.17 o
  -4  -1  12          0.06          0.10         1.23 o
  -3  -1  12        287.93        288.39        40.86 o
  -2  -1  12         10.12         10.79         5.73 o
  -1  -1  12        960.03        934.00        60.12 o
   0  -1  12         46.04         29.92         3.68 o
   1  -1  12         63.12         65.34         6.13 o
   2  -1  12         16.67          9.36        10.98 o
   3  -1  12          8.29          9.68         6.73 o
   4  -1  12          0.83          1.79         2.48 o
  -4   0  12          0.75          0.15         1.30 o
  -3   0  12        112.74         82.80        19.17 o
  -2   0  12          1.24          3.92         2.99 o
  -1   0  12        709.56        710.82        58.88 o
   0   0  12        607.22        529.56        27.51 o
   1   0  12          1.89          0.22         1.12 o
   2   0  12        248.06        305.79        24.92 o
   3   0  12          0.46          0.16         2.26 o
   4   0  12          1.90          4.78         3.09 o
  -3   1  12         92.69         75.36        10.30 o
  -2   1  12         82.95         90.97        16.26 o
  -1   1  12          7.20         37.39        27.19 o
   0   1  12       1148.05       1073.64        55.65 o
   1   1  12          0.15          0.65         1.49 o
   2   1  12        198.28        168.71        34.28 o
   3   1  12         60.95         76.98        10.22 o
   4   1  12          4.63          4.03         7.74 o
  -3   2  12         99.49         95.63        11.53 o
  -2   2  12        215.47        223.59        18.08 o
  -1   2  12         79.47         83.92         9.13 o
   0   2  12        260.23        230.48        14.43 o
   1   2  12         78.98         81.47         5.94 o
   2   2  12        165.05        163.90        21.12 o
   3   2  12         93.60         98.97        10.76 o
   4   2  12         40.26         54.29        11.56 o
  -3   3  12          1.55          0.40         1.94 o
  -2   3  12          0.37         -0.86         2.01 o
  -1   3  12          4.46         11.99         5.66 o
   0   3  12         37.80         38.45         6.17 o
   1   3  12        115.70        116.19         7.69 o
   2   3  12          2.75          2.57         2.77 o
   3   3  12        129.46        123.80        27.24 o
   4   3  12         24.99         38.93        10.39 o
  -3   4  12        290.72        145.66        95.46 o
  -2   4  12          0.39          0.06         1.82 o
  -1   4  12        155.10        275.40        17.05 o
   0   4  12        183.60        195.93        16.94 o
   1   4  12         65.11         65.18         5.25 o
   2   4  12          0.59          0.57         2.11 o
   3   4  12         71.04         76.57        18.97 o
   4   4  12         17.08         30.16        10.92 o
  -3   5  12        111.25        122.52        15.55 o
  -2   5  12         56.14         52.91         5.42 o
  -1   5  12        227.98        309.27        19.68 o
   0   5  12        106.77        108.87         9.52 o
   1   5  12        166.08        157.26         7.98 o
   2   5  12         71.31         78.22        12.19 o
   3   5  12         20.29         25.29        11.08 o
   4   5  12         19.10         15.21         3.82 o
  -2   6  12        124.30        129.61        13.06 o
  -1   6  12         28.14         32.75         6.61 o
   0   6  12        388.97        411.38        21.44 o
   1   6  12         48.62         41.83         4.20 o
   2   6  12        196.03        242.24        22.60 o
   3   6  12         55.86         61.05        11.80 o
   4   6  12          0.06          0.24         1.12 o
  -2   7  12         35.45         37.03         8.52 o
  -1   7  12          1.70          1.26         2.12 o
   0   7  12         54.64         54.16         5.48 o
   1   7  12         50.33         55.00        12.44 o
   2   7  12        270.83        320.33        46.74 o
   3   7  12          0.81          3.21         4.23 o
   4   7  12          0.58          0.80         2.18 o
  -1   8  12          2.70          2.05         2.16 o
   0   8  12          9.90          6.99         5.48 o
   1   8  12        107.02        111.52        10.80 o
   2   8  12         99.02        115.58        15.22 o
   3   8  12          4.25          7.10         8.29 o
  -1   9  12         20.28         24.42         7.41 o
   0   9  12         47.09         31.55        25.54 o
   1   9  12         33.66         28.00         4.89 o
   2   9  12         14.55          8.12         5.41 o
   3   9  12         60.03         70.35        10.47 o
   0  10  12          0.97          8.94         4.98 o
   1  10  12          7.97          4.86         2.56 o
   2  10  12          0.51         10.52        22.86 o
  -2  -8  13         21.96         17.07         5.09 o
  -1  -8  13        148.53        164.62        19.19 o
   0  -8  13         21.80         19.67         7.48 o
   1  -8  13         16.58         23.82         7.70 o
  -2  -7  13         92.95        106.09        49.65 o
  -1  -7  13        136.30        142.97        29.03 o
   0  -7  13         46.67         44.84         8.30 o
   1  -7  13         24.68         20.77         4.11 o
   2  -7  13          0.88         -0.02         2.31 o
  -3  -6  13          0.29          2.82         2.92 o
  -2  -6  13         87.70         66.10        13.14 o
  -1  -6  13         34.70         41.14        18.57 o
   0  -6  13        206.07        212.32        15.69 o
   1  -6  13         21.29         24.40         4.71 o
   2  -6  13         65.26         89.80        14.84 o
  -3  -5  13         51.32         41.07        14.18 o
  -2  -5  13        110.66         95.35        12.25 o
  -1  -5  13        101.65         91.27        15.51 o
   0  -5  13        272.64        299.86        46.97 o
   1  -5  13         33.27         36.27         5.88 o
   2  -5  13        164.02        224.07        35.92 o
   3  -5  13          3.42          2.81         3.86 o
  -3  -4  13          4.31          2.29         1.77 o
  -2  -4  13         30.38         27.00         7.31 o
  -1  -4  13          4.93          0.93         4.17 o
   0  -4  13        105.86        115.26        28.16 o
   1  -4  13        141.93        153.84        11.56 o
   2  -4  13         29.31         43.65        11.93 o
   3  -4  13         30.82         47.84        10.77 o
  -3  -3  13        137.70        121.63        41.31 o
  -2  -3  13         54.75         54.73         9.45 o
  -1  -3  13        358.29        303.93        27.10 o
   0  -3  13        177.35        165.11        11.58 o
   1  -3  13        280.05        312.45        18.64 o
   2  -3  13          6.55          5.67         6.24 o
   3  -3  13         14.07         24.03         8.84 o
  -3  -2  13        368.89        329.61       130.22 o
  -2  -2  13         49.90        113.43        16.81 o
  -1  -2  13         16.41         21.52         6.40 o
   0  -2  13          4.33          1.63         2.05 o
   1  -2  13         13.47         13.05         4.17 o
   2  -2  13          2.87          3.91         5.57 o
   3  -2  13         10.82          9.14         6.27 o
   4  -2  13         22.90         20.07        15.76 o
  -3  -1  13        248.36        275.01        59.23 o
  -2  -1  13        176.13        164.77        34.02 o
  -1  -1  13        159.45        150.83        11.87 o
   0  -1  13        811.61        673.46        39.17 o
   1  -1  13          7.89          5.27         2.65 o
   2  -1  13          1.14          0.16         3.45 o
   3  -1  13          0.50         -0.78         4.95 o
   4  -1  13          0.83          0.91         2.55 o
  -3   0  13          0.48          1.05         2.43 o
  -2   0  13         40.57         61.85        10.99 o
  -1   0  13         15.36         15.57         5.17 o
   0   0  13       1056.46       1045.18       104.18 o
   1   0  13         69.85         68.52         5.74 o
   2   0  13         87.62        101.53        14.30 o
   3   0  13         34.99         40.32         9.69 o
   4   0  13          1.73          1.46         2.55 o
  -3   1  13          0.89          1.24         2.85 o
  -2   1  13         66.80         77.29        11.11 o
  -1   1  13         79.42         67.95        10.09 o
   0   1  13        423.61        612.10       260.71 o
   1   1  13         16.47         19.13         4.33 o
   2   1  13         66.66         82.14        12.47 o
   3   1  13        109.70        136.23        16.70 o
   4   1  13          3.51          1.81         6.31 o
  -3   2  13        120.41        103.57         9.48 o
  -2   2  13        220.68        217.98        16.64 o
  -1   2  13         44.69         54.24         9.37 o
   0   2  13          0.59         -0.23         1.91 o
   1   2  13        177.36        172.83        12.65 o
   2   2  13         30.23         23.75         6.55 o
   3   2  13        266.86        309.02        25.94 o
   4   2  13         15.21         21.64         8.10 o
  -3   3  13        148.45        143.57        10.01 o
  -2   3  13          2.34          1.18         2.50 o
  -1   3  13         31.89         36.88         7.54 o
   0   3  13          8.91          7.85         4.46 o
   1   3  13          0.08          0.51         1.43 o
   2   3  13         28.27         29.09         5.75 o
   3   3  13        141.11        124.05        33.29 o
   4   3  13          2.75          2.70         8.52 o
  -3   4  13         85.71         96.80        19.32 o
  -2   4  13         34.49         31.01         5.37 o
  -1   4  13         46.16         82.80         9.03 o
   0   4  13         12.89         16.35         5.56 o
   1   4  13         13.99         13.79         3.60 o
   2   4  13         13.09          9.52         3.10 o
   3   4  13          8.42          8.60         5.28 o
   4   4  13         10.50          9.33         7.63 o
  -2   5  13        171.29        152.73        15.16 o
  -1   5  13        100.09        151.37        11.38 o
   0   5  13         95.96        104.64        15.16 o
   1   5  13        127.31        119.03        10.52 o
   2   5  13        155.59        184.33        15.58 o
   3   5  13         13.52          9.76         5.08 o
   4   5  13          2.58          1.11         1.48 o
  -2   6  13         92.24         77.55        19.44 o
  -1   6  13         63.40         66.64         8.58 o
   0   6  13        335.51        356.39        19.32 o
   1   6  13         41.61         39.43         6.61 o
   2   6  13        100.87        114.54        11.95 o
   3   6  13          1.10          1.34         3.31 o
   4   6  13         10.97          6.48         5.27 o
  -2   7  13          9.20         10.15         4.09 o
  -1   7  13         89.43         78.29        14.99 o
   0   7  13         87.30         72.61         6.26 o
   1   7  13        506.19        522.34        39.32 o
   2   7  13         33.36         37.56         9.54 o
   3   7  13         57.25         63.76        34.84 o
  -1   8  13         28.89         33.68         7.52 o
   0   8  13        110.33        102.72        13.86 o
   1   8  13        236.86        259.57        17.38 o
   2   8  13         14.69         11.46         6.71 o
   3   8  13         24.05         33.55         8.86 o
   0   9  13          8.50          3.66         5.16 o
   1   9  13          3.71          1.85         1.98 o
   2   9  13         49.13         48.80         6.81 o
   1  10  13         52.34         63.92         7.08 o
  -1  -8  14         74.00         83.21        19.28 o
   0  -8  14          1.40          1.16         2.10 o
  -2  -7  14        153.11        131.27        12.99 o
  -1  -7  14         81.85         88.26        14.63 o
   0  -7  14         94.72         89.63        15.57 o
   1  -7  14          9.94          5.49         8.30 o
  -2  -6  14        157.61        191.77        18.04 o
  -1  -6  14          0.01         -1.10         4.01 o
   0  -6  14         78.57         75.97        13.91 o
   1  -6  14         13.45          5.11         3.96 o
   2  -6  14         14.30         12.01         6.34 o
  -3  -5  14         35.96         25.08        17.53 o
  -2  -5  14          1.73          1.37         6.04 o
  -1  -5  14          0.52         37.94        10.36 o
   0  -5  14         99.29         89.98        15.31 o
   1  -5  14         92.88        100.26        12.02 o
   2  -5  14         56.77         79.22        14.70 o
  -3  -4  14         60.71         59.86        37.84 o
  -2  -4  14          0.44         -1.04         3.53 o
  -1  -4  14         13.18         17.58        13.83 o
   0  -4  14        129.70        104.91        11.55 o
   1  -4  14         40.54         55.96         9.88 o
   2  -4  14         10.60         14.39         7.90 o
   3  -4  14         43.04         89.60        89.48 o
  -3  -3  14        304.02        278.75       155.03 o
  -2  -3  14         44.02        113.10        18.06 o
  -1  -3  14         92.78         65.33         7.76 o
   0  -3  14         35.49         40.24        14.13 o
   1  -3  14          4.27          4.77         2.72 o
   2  -3  14         12.01         15.32         8.17 o
   3  -3  14          2.33          4.49         8.13 o
  -3  -2  14        115.87         76.29        52.58 o
  -2  -2  14        222.81        389.22        38.61 o
  -1  -2  14         65.19         41.37        13.52 o
   0  -2  14        422.39        402.71        32.59 o
   1  -2  14         10.72          8.70         3.13 o
   2  -2  14         28.48         40.82        16.50 o
   3  -2  14          2.65          3.05         6.92 o
  -3  -1  14         16.50          7.39         5.41 o
  -2  -1  14        405.92        426.88        84.19 o
  -1  -1  14          0.25          0.85         2.21 o
   0  -1  14        847.15        696.76        69.79 o
   1  -1  14         26.01         27.50         5.50 o
   2  -1  14          2.53          0.53         3.18 o
   3  -1  14         18.48         23.14         8.96 o
   4  -1  14          2.92          1.59         4.92 o
  -3   0  14          1.67          2.25         6.02 o
  -2   0  14          4.38        242.64       150.53 o
  -1   0  14          0.26          0.67         2.17 o
   0   0  14        457.62        422.30        25.23 o
   1   0  14        280.67        245.75        19.62 o
   2   0  14          0.05          0.96         4.54 o
   3   0  14         59.47         70.29        12.64 o
   4   0  14          0.45         -0.40         4.10 o
  -3   1  14          1.67         -0.34         1.31 o
  -2   1  14         28.06         58.38         8.35 o
  -1   1  14         72.72         71.97         9.07 o
   0   1  14         20.09        133.97       108.20 o
   1   1  14        248.40        246.35        13.01 o
   2   1  14         15.80         21.73         7.58 o
   3   1  14         94.43        113.92        18.38 o
   4   1  14          2.28          2.34         3.92 o
  -3   2  14         13.86          4.99         2.60 o
  -2   2  14         39.57         41.54         7.52 o
  -1   2  14          4.58          3.87         4.65 o
   0   2  14          7.94          6.81         4.26 o
   1   2  14         25.33         21.10         3.40 o
   2   2  14         68.03         74.66        12.05 o
   3   2  14         10.53         11.88         5.26 o
   4   2  14         62.54         90.49        13.61 o
  -3   3  14         40.31         37.40         5.49 o
  -2   3  14        111.28         91.91         9.67 o
  -1   3  14          9.36          8.47         5.56 o
   0   3  14         13.01         13.32         4.72 o
   1   3  14        141.64        149.73        10.21 o
   2   3  14        137.27        156.40        13.20 o
   3   3  14         13.21         10.04         4.77 o
   4   3  14        101.13        149.85        20.45 o
  -2   4  14        221.01        206.62        14.12 o
  -1   4  14         24.15         41.28         7.93 o
   0   4  14        153.98        172.06        13.08 o
   1   4  14          0.74          0.49         1.66 o
   2   4  14          1.86          1.91         2.03 o
   3   4  14          0.02          1.43         2.59 o
   4   4  14          3.15          2.34         5.12 o
  -2   5  14        103.63         93.88        10.53 o
  -1   5  14         81.25        120.29        10.21 o
   0   5  14         68.24         81.43        11.50 o
   1   5  14         45.59         51.51         5.75 o
   2   5  14         42.55         48.69         7.48 o
   3   5  14         21.46         26.31         6.04 o
   4   5  14         14.63         11.18         9.95 o
  -2   6  14          0.40          0.67         1.57 o
  -1   6  14        119.79        187.22        12.77 o
   0   6  14         45.45         45.56         8.04 o
   1   6  14         25.63         26.14         4.05 o
   2   6  14         51.79         58.28         8.70 o
   3   6  14         39.68         49.66         8.83 o
  -1   7  14         37.32         31.45         8.44 o
   0   7  14          4.46          3.04         2.50 o
   1   7  14         70.49         74.97        11.13 o
   2   7  14        114.14        127.18        20.06 o
   3   7  14         34.45         48.38        13.63 o
  -1   8  14         32.89         27.57         7.17 o
   0   8  14         11.83          5.23         4.07 o
   1   8  14          6.82          2.03         3.62 o
   2   8  14         65.99         55.73        19.79 o
   3   8  14         16.63         17.68         6.35 o
   0   9  14         10.43         11.03         5.58 o
   1   9  14          2.48          1.30         2.83 o
   2   9  14          1.43          0.99         2.92 o
  -1  -7  15         17.51         75.82        11.38 o
   0  -7  15         45.74         38.06        16.65 o
   1  -7  15         56.47         48.71         8.52 o
  -2  -6  15          0.79          0.31         2.03 o
  -1  -6  15         53.88         57.97        10.96 o
   0  -6  15          1.40          0.45         1.29 o
   1  -6  15         93.82         76.82        32.84 o
   2  -6  15          3.60          3.50         3.97 o
  -2  -5  15         48.78         49.08         8.63 o
  -1  -5  15         47.45         53.43        11.45 o
   0  -5  15          0.76         75.40        19.41 o
   1  -5  15         11.23          6.01         5.93 o
   2  -5  15         15.23         26.79        18.18 o
  -2  -4  15          2.56          8.96        10.72 o
  -1  -4  15         12.11         16.94         7.50 o
   0  -4  15          0.68          1.60         2.54 o
   1  -4  15          2.36          1.62         1.87 o
   2  -4  15         29.87         45.17        16.42 o
   3  -4  15         11.35         19.22         8.21 o
  -3  -3  15         58.25         60.90        13.48 o
  -2  -3  15        156.61        293.50        56.75 o
  -1  -3  15         98.99         79.63        21.73 o
   0  -3  15         24.85         24.79         7.88 o
   1  -3  15          0.32          0.24         1.72 o
   2  -3  15          5.86          7.57         6.07 o
   3  -3  15          2.34          2.28         3.85 o
  -3  -2  15          0.06          0.42         3.79 o
  -2  -2  15        367.61        522.01        46.33 o
  -1  -2  15         40.93         29.76         5.87 o
   0  -2  15        220.41        211.10        21.06 o
   1  -2  15         37.13         29.76         5.65 o
   2  -2  15          2.34          2.12         4.31 o
   3  -2  15          3.45          1.72         3.86 o
  -3  -1  15          7.09          5.00         6.95 o
  -2  -1  15         94.43         77.78        11.22 o
  -1  -1  15          3.51          3.95         3.65 o
   0  -1  15        237.03        206.12        29.75 o
   1  -1  15        157.71        143.87        10.31 o
   2  -1  15         14.60         19.52         8.03 o
   3  -1  15         20.65         30.08         8.87 o
  -3   0  15         32.33         40.65        12.59 o
  -2   0  15          9.45         47.54        18.93 o
  -1   0  15         15.50         22.13         6.51 o
   0   0  15         59.87         53.81         7.17 o
   1   0  15        439.29        439.08        33.09 o
   2   0  15          8.74          5.54         5.00 o
   3   0  15         31.79         65.57        26.64 o
  -3   1  15          9.33          2.85         3.88 o
  -2   1  15         10.31          9.33         3.65 o
  -1   1  15          0.05         -1.81         2.96 o
   0   1  15          0.06         -0.18         2.33 o
   1   1  15        146.98        154.54        24.02 o
   2   1  15         37.84         50.76        14.03 o
   3   1  15         39.25         48.24        10.68 o
   4   1  15         30.29         48.31         9.16 o
  -3   2  15          5.14          3.59         2.65 o
  -2   2  15         18.57         35.48         5.66 o
  -1   2  15          1.37          2.56         3.07 o
   0   2  15         10.84          9.97         4.83 o
   1   2  15          1.87          1.59         2.04 o
   2   2  15         15.12         10.29         3.14 o
   3   2  15          0.03          1.28         3.57 o
   4   2  15         26.12         43.20        16.08 o
  -2   3  15        415.06        427.28        56.80 o
  -1   3  15         60.39         63.52         9.40 o
   0   3  15         77.96         90.68        10.65 o
   1   3  15         12.34          7.02         3.47 o
   2   3  15         17.65         18.10         3.88 o
   3   3  15         13.81         11.66         6.39 o
   4   3  15         15.32         21.55         8.52 o
  -2   4  15        312.63        330.86        18.73 o
  -1   4  15         22.47         27.49         8.04 o
   0   4  15        152.75        155.54        13.47 o
   1   4  15          4.57          3.25         3.01 o
   2   4  15         96.43         97.38         9.40 o
   3   4  15         32.12         34.56         8.29 o
  -2   5  15          0.39          0.07         1.05 o
  -1   5  15        199.54        255.49        18.01 o
   0   5  15         33.37         39.57         6.25 o
   1   5  15        318.49        347.89        17.86 o
   2   5  15          0.47         -0.07         2.00 o
   3   5  15         32.60         38.39         7.30 o
  -1   6  15         27.46         29.95         5.12 o
   0   6  15         34.78         39.99         6.79 o
   1   6  15          1.37          2.46         1.97 o
   2   6  15         96.94         98.89        10.39 o
   3   6  15         40.77         47.01         7.79 o
  -1   7  15          0.12          0.11         0.93 o
   0   7  15         24.01         19.13         6.18 o
   1   7  15          1.73          1.08         2.08 o
   2   7  15        140.38        146.95        37.56 o
   3   7  15         16.06         15.91         5.50 o
   0   8  15          7.85          4.45         4.27 o
   1   8  15         32.25         37.12         5.14 o
   2   8  15         34.01         38.25         9.86 o
  -1  -6  16         67.83         79.87        18.20 o
   0  -6  16          1.86         22.22         6.26 o
   1  -6  16         99.21         85.74        10.85 o
  -2  -5  16          4.36          4.98         6.73 o
  -1  -5  16          9.85          7.85         9.69 o
   0  -5  16          5.52          4.14         4.05 o
   1  -5  16         18.93          8.62         5.93 o
   2  -5  16         15.78         36.63        18.68 o
  -2  -4  16         87.11         51.40        34.72 o
  -1  -4  16          1.33         -1.44         6.93 o
   0  -4  16        104.74         93.93        21.80 o
   1  -4  16          6.72          1.55         1.95 o
   2  -4  16         31.01         51.57        32.49 o
  -2  -3  16        264.87        279.69        49.74 o
  -1  -3  16          2.40         -2.92         5.53 o
   0  -3  16          3.67          2.11         3.75 o
   1  -3  16         11.42          9.91         2.81 o
   2  -3  16          0.11          1.21         3.12 o
  -2  -2  16        173.97        210.79        16.60 o
  -1  -2  16        291.99        227.16        17.44 o
   0  -2  16          0.20         -0.41         2.32 o
   1  -2  16        342.14        315.32        19.81 o
   2  -2  16         11.12          5.99         7.79 o
   3  -2  16          0.05         -0.35         4.11 o
  -2  -1  16          4.17          3.37         3.35 o
  -1  -1  16        131.69        127.79        12.93 o
   0  -1  16         25.14         19.97         4.48 o
   1  -1  16        579.70        549.83        51.14 o
   2  -1  16          0.95          0.14         2.62 o
   3  -1  16          1.49          0.92         5.58 o
  -2   0  16         17.09         13.72         4.25 o
  -1   0  16          1.70         25.20        20.20 o
   0   0  16         33.51         36.61         5.97 o
   1   0  16        169.85        141.23        20.78 o
   2   0  16         25.93         39.00         8.66 o
   3   0  16          4.00          4.03         4.06 o
  -2   1  16         12.21         31.23         7.09 o
  -1   1  16        111.29        108.86        10.97 o
   0   1  16         12.79         21.29         8.95 o
   1   1  16          3.53          2.22         1.99 o
   2   1  16         60.48         73.27        10.44 o
   3   1  16          6.00          2.51         3.61 o
  -2   2  16         80.01        137.70        10.58 o
  -1   2  16         11.74          8.56         4.16 o
   0   2  16          3.34          3.34         3.13 o
   1   2  16          0.10          0.36         1.55 o
   2   2  16          0.99          1.19         1.82 o
   3   2  16          8.69         14.52         4.16 o
  -2   3  16          5.26          8.21         3.30 o
  -1   3  16        157.58        167.64        13.11 o
   0   3  16          0.12         -1.10         2.22 o
   1   3  16         18.09         21.25         4.62 o
   2   3  16          1.53          0.70         1.42 o
   3   3  16          0.03         -0.66         5.60 o
  -2   4  16          0.73          0.62         1.43 o
  -1   4  16        295.65        337.57        20.31 o
   0   4  16         21.71         21.50         5.86 o
   1   4  16         32.96         38.78         5.79 o
   2   4  16         12.11          6.10         2.35 o
   3   4  16         56.43         57.75        19.83 o
  -1   5  16         90.17         93.95         9.38 o
   0   5  16         91.58        101.01         9.04 o
   1   5  16        126.96        135.98        10.16 o
   2   5  16          9.36          5.29         3.55 o
   3   5  16         60.09         76.02        12.21 o
  -1   6  16          3.51          1.16         1.41 o
   0   6  16         88.82        101.18         7.82 o
   1   6  16          0.82          0.24         1.05 o
   2   6  16        103.39         99.52        27.25 o
   3   6  16         32.77         29.17         7.15 o
   0   7  16          1.68          1.10         1.28 o
   1   7  16          4.17          1.05         1.74 o
   2   7  16         35.83         34.92         8.87 o
   1   8  16          1.52          1.26         2.76 o
  -1  -5  17          1.21          1.17         3.11 o
   0  -5  17          2.49          1.92         2.96 o
   1  -5  17          6.14          1.55         3.16 o
  -1  -4  17          6.67         33.40         9.40 o
   0  -4  17         49.52         37.49        19.80 o
   1  -4  17         17.86         12.58         4.46 o
   2  -4  17          1.59          3.00         2.85 o
  -2  -3  17         58.40         46.52        14.44 o
  -1  -3  17        139.03        161.27        19.76 o
   0  -3  17          0.10         -0.21         1.53 o
   1  -3  17         59.13         40.66        13.80 o
   2  -3  17          1.29         -0.41         2.48 o
  -2  -2  17          3.32          0.74         1.92 o
  -1  -2  17        186.24        120.27        33.43 o
   0  -2  17          0.19          1.25         2.98 o
   1  -2  17        106.38         82.64        16.85 o
   2  -2  17         13.28         18.88        27.10 o
  -2  -1  17         30.36         27.97        11.89 o
  -1  -1  17          0.14          0.47         1.40 o
   0  -1  17         68.86         68.69        18.03 o
   1  -1  17         44.30         34.40         6.17 o
   2  -1  17        132.41        159.59        21.69 o
   3  -1  17         11.87          3.85         4.77 o
  -2   0  17          1.48          9.51         8.66 o
  -1   0  17         35.16         37.18         6.96 o
   0   0  17         49.15         50.00         6.07 o
   1   0  17          2.52          2.63         3.94 o
   2   0  17        114.80        130.07        13.93 o
   3   0  17          1.17          0.98         4.00 o
  -2   1  17         14.81         27.47         8.03 o
  -1   1  17         35.07         39.04         6.87 o
   0   1  17          8.83         10.40         3.78 o
   1   1  17          1.28          1.36         1.60 o
   2   1  17          9.12          7.34         3.61 o
   3   1  17          5.82          3.80         8.65 o
  -2   2  17          6.28          7.77         2.65 o
  -1   2  17         89.56         92.42        10.46 o
   0   2  17         11.74          9.58         5.07 o
   1   2  17          4.45          4.56         2.53 o
   2   2  17          2.54          1.83         2.24 o
   3   2  17         26.51         34.81         8.03 o
  -2   3  17          8.86          8.06         3.98 o
  -1   3  17        250.06        286.92        19.56 o
   0   3  17          1.90          1.64         2.30 o
   1   3  17         58.27         64.71         7.23 o
   2   3  17          5.73          3.66         2.12 o
   3   3  17         11.54         12.46         6.07 o
  -1   4  17         53.86         56.30         6.67 o
   0   4  17         83.46        116.56        10.02 o
   1   4  17         20.63         25.37         3.89 o
   2   4  17         86.55         82.71         7.20 o
   3   4  17          1.58          2.10         6.84 o
  -1   5  17          4.62          3.19         2.48 o
   0   5  17         66.05         64.66         9.10 o
   1   5  17         11.46         10.03         2.84 o
   2   5  17         15.51          6.46         4.43 o
   0   6  17         32.52         29.39         4.73 o
   1   6  17         12.36          7.35         2.33 o
   2   6  17         26.41         29.30         7.37 o
   1   7  17          2.31          0.07         2.96 o
  -1  -4  18         93.87        118.92        15.02 o
   0  -4  18          1.41          0.97         4.19 o
   1  -4  18          4.72         45.57         8.89 o
  -1  -3  18        220.98        267.11        26.03 o
   0  -3  18         42.48         33.90        17.47 o
   1  -3  18         15.31         44.55        10.34 o
  -1  -2  18         93.12         49.16        23.92 o
   0  -2  18          6.14         12.02         3.90 o
   1  -2  18         10.09         17.79        17.10 o
   2  -2  18         68.79         61.16        17.53 o
  -1  -1  18          4.48          1.19         1.48 o
   0  -1  18          2.63          3.46         3.13 o
   1  -1  18         50.91         51.16         8.35 o
   2  -1  18         82.75         82.01        13.21 o
  -1   0  18          0.85          0.67         1.57 o
   0   0  18          9.24          4.20         2.46 o
   1   0  18          0.84          0.16         1.14 o
   2   0  18         56.03         50.87        11.84 o
  -1   1  18         14.65          8.94         3.65 o
   0   1  18          3.68          3.36         2.49 o
   1   1  18          0.03          0.08         0.95 o
   2   1  18          6.02          1.76         1.84 o
  -1   2  18         78.29        100.73        11.32 o
   0   2  18          1.33          0.91         1.94 o
   1   2  18          6.46          2.65         1.73 o
   2   2  18          0.06         -0.09         1.35 o
  -1   3  18        113.48        123.35         9.12 o
   0   3  18         52.21         63.36         9.19 o
   1   3  18         19.57         14.06         4.67 o
   2   3  18          0.07         -0.07         0.87 o
  -1   4  18          0.82         -0.64         2.04 o
   0   4  18        158.16        196.51        13.52 o
   1   4  18         25.98         21.18         5.35 o
   2   4  18         55.16         37.43         6.62 o
   0   5  18         58.78         52.84         5.36 o
   1   5  18         41.63         45.52         4.77 o
   2   5  18          0.14          0.33         3.00 o
   1   6  18         21.65          5.93         8.21 o
   0  -2  19         38.78         31.21         9.49 o
   1  -2  19          0.31          3.72         3.68 o
  -1  -1  19          4.84          2.85         4.03 o
   0  -1  19          3.34          3.35         2.55 o
   1  -1  19         13.93         17.89         6.82 o
  -1   0  19          5.41          0.73         1.71 o
   0   0  19         61.72         44.59        20.79 o
   1   0  19         37.69         28.37        16.59 o
  -1   1  19         36.53         41.62         4.75 o
   0   1  19          3.29          3.20         2.46 o
   1   1  19          8.43          1.65         2.43 o
   2   1  19          1.83          0.09         1.77 o
   0   2  19         70.22         77.16         8.38 o
   1   2  19          0.01         -0.20         0.73 o
   2   2  19          8.05          0.09         2.65 o
   0   3  19         94.78        104.70         7.85 o
   1   3  19          8.68          3.17         2.35 o
   1   4  19         42.29         39.59         5.36 o
                                                
